# Supplementary material for: Hexokinase 2 promotes tumor growth and metastasis by regulating lactate production in pancreatic cancer
Source: Oncotarget. 2016 Jun 1;8(34):56081–94. doi: 10.18632/oncotarget.9760 (PMC5593546; doi:10.18632/oncotarget.9760)
Supplement: Supplementary file 2 [file oncotarget-08-56081-s002.xls]

## Sheet: Supplementary table 2
Supplementary table 2
Name	ID	shNS #1	shNS #2	shHK2 #1	shHK2 #2	shHK2 #3	shHK2 #4	shNS #3
ZBTB11	TSS7785	11.6437	10.8561	13.0208	10.2586	13.9022	11.6043	6.76608
INTS7	TSS17173	9.56203	10.2838	13.2167	9.48606	12.4148	9.43359	11.0032
C21orf119	TSS20420	5.88594	11.4785	15.7167	8.05362	3.36189	3.96004	12.069
TTYH3	TSS12087	10.3396	8.60341	1.67411	13.4102	7.52093	14.4296	19.7049
MAFK	TSS14977	13.5331	8.68649	1.80269	18.1427	10.8911	14.7233	13.9229
CYP2C18	TSS20342	10.3628	10.6063	13.0388	7.82219	6.78285	10.8422	10.5572
PMS1	TSS28103	10.2045	11.1109	19.8012	8.52799	11.5834	6.49985	5.48546
XAB2	TSS26207	11.1599	8.85529	3.50969	17.9823	11.0405	11.5299	14.9447
POLM	TSS19261	10.2474	11.2285	4.87255	11.9743	11.2976	9.4391	13.2272
TINAG	TSS29586	9.67804	10.1343	10.5977	4.7959	8.22478	5.59558	7.42936
PARD6B	TSS10191	10.5592	12.4931	15.8133	10.3606	10.4357	10.5194	5.33518
TRIM41	TSS6889	12.5044	8.01487	2.43955	13.4863	14.719	13.256	15.7551
GDF15	TSS24106	7.5302	5.34816	4.27052	13.6278	1.93505	13.2428	25.0277
PADI3	TSS14204	15.0156	7.33509	2.67895	11.146	19.345	18.2473	9.04918
MAN2B2	TSS9242	12.3088	10.8726	3.89749	13.5352	7.3195	16.9255	17.0297
TADA1	TSS4385	10.7107	12.686	18.2587	9.36788	7.70674	8.07396	7.59717
PTCD3	TSS27321	9.9951	11.6928	14.9667	8.53407	13.8434	6.63991	9.06568
GCNT2	TSS21574,TSS22909,TSS25503	10.1726	10.9048	13.359	9.1682	13.5073	12.2878	9.07163
LINC00239	TSS27547	6.31207	9.10565	9.63784	5.0673	6.67435	3.73899	8.9753
ST8SIA6	TSS15098	7.75021	7.72068	7.0982	8.1086	25.6977	17.9912	5.03858
UBQLN4	TSS330	10.399	9.17109	5.02001	11.5488	16.3188	9.93689	14.444
ACADM	TSS18389	10.6399	9.64609	16.8229	11.946	16.0907	9.03942	5.76393
PANX1	TSS20833	12.087	10.4487	8.40119	11.5647	13.6311	14.3681	9.81269
RBP1	TSS26176	9.29234	8.09649	9.62116	8.21811	7.81571	9.93251	20.1893
STYX	TSS19053	13.2041	12.2591	15.3806	8.60578	8.51944	8.82206	6.21277
PIGX	TSS24596	13.5975	10.3629	9.67745	10.7382	8.58183	13.2426	8.18642
METTL14	TSS27387	12.3369	10.2592	8.4193	9.65134	16.5533	16.1876	8.93418
KIAA1524	TSS15256	11.5588	9.39087	15.4191	6.30757	19.5231	7.74769	5.46639
LOC493754	TSS8203	6.89016	8.17059	10.3816	6.09062	13.6283	6.28996	9.79732
AADAC	TSS4781	9.04281	9.76538	12.1324	4.9263	9.36455	3.65449	7.65757
SIN3A	TSS13338,TSS14604,TSS6143	11.856	9.05494	4.81753	12.7988	14.1574	16.8169	9.43169
PMS2P1	TSS6195	7.21793	9.53904	9.97856	6.48968	13.6788	6.61234	7.19626
USP32	TSS399	12.2282	9.53197	5.80649	9.08048	16.1994	18.8484	9.67232
TBC1D3F	TSS17406	10.8557	10.1003	4.87767	13.2047	14.2026	10.3172	11.8633
HIP1R	TSS21061	12.5089	8.94055	1.91753	14.8076	7.8129	14.9125	17.0703
TPBG	TSS16833,TSS19960	14.2201	10.6971	5.85887	14.0864	10.9657	8.22247	13.038
EDC3	TSS4316	13.2999	10.8564	7.28	13.3584	9.68616	11.1149	12.8528
MYH14	TSS5126	9.58316	5.66978	1.15045	18.0212	6.39922	21.1057	19.5568
PSEN2	TSS9201	12.1774	9.79983	9.3733	13.5123	5.57013	12.1077	14.4349
U2AF1L4	TSS9754	5.72391	11.2639	8.19528	9.68762	4.3528	3.78423	14.6955
SRFBP1	TSS4312	11.693	11.6613	16.8755	6.65571	15.1267	10.0738	6.91448
RNF182	TSS12468,TSS17771,TSS27359	6.4614	13.2256	7.4634	11.1567	20.9711	10.2577	4.81727
NCK2	TSS17999,TSS5697	11.7693	9.57506	6.35372	16.2769	3.42257	18.5194	14.3773
ABCB7	TSS11705	15.6375	11.2287	8.86235	10.2657	9.908	13.7525	10.2163
UBE2D1	TSS27502	10.9368	14.4019	17.2732	11.7509	3.53597	8.16796	4.11945
SPG11	TSS26584	12.2185	11.3691	5.62668	11.5911	10.2458	15.6476	10.617
TFE3	TSS7226	12.9697	13.0389	3.92862	12.4723	5.4673	14.3521	17.3724
ARMC6	TSS24210	11.7784	8.97104	6.30742	17.2378	7.83771	9.56333	13.5158
BRWD1	TSS11633	10.7386	13.0493	11.0035	7.23018	12.6887	12.5161	6.3929
FAM45B	TSS8634	10.6305	12.7826	13.8143	7.40607	8.90213	12.0115	10.6125
FEM1B	TSS11832	11.9279	11.3733	8.5667	7.19935	13.1137	16.6075	12.0524
RAP2B	TSS10771	12.8756	8.39128	8.19987	11.6237	14.0054	12.4037	8.3287
RNF130	TSS29529	11.1697	15.664	13.059	12.153	3.01577	11.9586	12.2099
PHF10	TSS18697	8.4779	9.05863	7.79769	11.05	24.4551	10.1033	9.37661
MXRA7	TSS26979	12.7713	8.87806	10.5556	9.47114	17.8922	9.74978	7.49209
ZNF512	TSS6640	10.163	13.1439	10.4426	9.52542	15.2883	11.8885	8.48323
RABIF	TSS7740	9.83758	12.097	9.27244	10.1848	7.42875	9.00276	12.2903
BBX	TSS25538	12.7477	11.555	6.92785	9.36125	16.8359	16.9571	8.37065
MOB3A	TSS15137	13.8737	8.45601	3.03517	14.3098	14.2683	14.6335	12.8574
PRKCA	TSS19897	11.6337	9.87387	4.08425	10.6285	10.5279	15.4905	11.3206
UCK2	TSS23150	10.7472	9.70729	9.19163	11.3228	13.7004	9.05286	11.5294
ANO6	TSS12054,TSS5233	13.9283	10.7946	6.35946	10.5497	11.5054	18.6539	8.54366
FASTKD2	TSS25910	11.0489	10.6259	16.4539	8.93076	11.7337	11.4113	9.18208
LOC728190	TSS5165	6.00547	11.151	11.3159	4.54577	10.0211	7.74011	10.1052
CLIP4	TSS910	12.9874	14.1275	14.4375	10.4245	8.35505	11.6608	7.03738
SKIV2L	TSS28761	12.9644	10.9272	4.53978	12.5268	10.4266	11.5765	16.2617
B3GALNT1	TSS20258,TSS5219	10.1828	11.3321	18.2673	6.8368	12.5129	9.38049	6.82509
PRUNE	TSS27908	9.21057	11.7284	11.2192	9.24951	13.8953	9.74518	12.0734
PPIL4	TSS11194	13.7307	7.48563	9.93552	10.4412	20.0857	12.5639	7.80992
NFKB1	TSS16170	12.2734	10.7902	5.92197	12.9062	11.991	17.4317	10.2581
FOXM1	TSS7603	12.3733	9.65095	2.61513	9.81629	18.4593	10.2599	11.4287
RPUSD3	TSS11198	11.5703	10.0517	8.94589	12.6365	7.27833	7.13166	12.1394
AGBL5	TSS25629	9.92436	9.43906	6.42373	11.8218	15.9532	11.9126	12.1958
SCML1	TSS22938	9.52113	15.4169	27.6962	4.61259	4.20372	6.73246	7.6096
UTP23	TSS11428	9.5281	11.5204	17.116	7.18875	10.8064	8.61726	7.27264
SHMT1	TSS9834	12.6654	8.47385	6.20464	12.2618	16.3211	12.5151	9.25032
TPR	TSS25409	10.0376	5.88177	3.36765	9.03732	28.7339	18.967	8.10965
C6orf136	TSS5121	9.58638	10.9202	6.9432	15.1274	9.91412	7.22414	11.0526
ZNF131	TSS27598	10.5805	10.463	11.0486	9.41252	19.0564	12.2049	7.8292
MKNK1	TSS18615	11.9963	12.7081	7.08545	13.3021	11.0637	10.9425	12.4041
PRPSAP2	TSS23905,TSS24496,TSS6226	11.6943	10.5085	16.9778	9.77866	9.75525	7.01554	8.48876
CDC45	TSS1445,TSS15185	14.1505	8.56454	10.6276	12.281	11.5249	7.71569	8.08928
UBP1	TSS18167,TSS9357	11.5934	11.9598	10.7308	10.7255	12.4508	11.4906	8.05829
IMMP2L	TSS2093,TSS3584	8.85163	9.79118	15.8546	14.1815	13.6173	9.62956	8.6903
USP6NL	TSS10711,TSS4242	9.66831	11.5007	6.72774	11.9624	14.2382	15.1523	9.68029
ZNF92	TSS6056	9.74466	14.7881	17.7711	4.35516	12.9837	7.92226	4.78067
CLCN3	TSS15940,TSS18949	9.58343	9.99213	8.85225	10.3667	14.1853	18.1019	8.02026
SRPX2	TSS13425	11.3498	11.0925	10.6426	13.9565	6.45118	10.8865	13.5904
TMEM245	TSS12202	11.4888	10.8042	7.5026	10.3635	15.0876	15.0603	7.74921
WASF2	TSS26860	11.603	10.6362	3.51371	12.9036	19.7616	11.012	9.28492
DHX29	TSS29954	14.2333	9.54619	7.99255	8.6973	15.2491	17.2951	8.08026
PTPN18	TSS29348	11.4777	11.5195	4.81099	14.0247	10.0855	11.9492	14.2353
PHAX	TSS29979	13.5414	7.25516	5.27483	12.2636	19.4772	17.2757	8.09575
FUT3	TSS23218	14.2297	8.15111	4.44019	19.3278	7.38827	16.9274	15.4154
FAM173A	TSS18920	8.73313	5.83248	3.20124	24.2529	7.13025	11.4496	14.2565
SOCS4	TSS15205	11.568	13.6426	14.9531	6.60004	12.1164	8.65025	7.19525
GYS1	TSS25137	13.9591	7.36071	3.08692	13.3317	14.7401	17.5881	11.0423
CIB2	TSS9893	11.6319	10.3667	9.49694	11.0443	8.16633	9.33102	11.3338
SULT2B1	TSS13754,TSS22333	13.9456	6.33047	5.88383	19.4381	0.94778	10.1868	13.8039
SART3	TSS17151	11.6743	8.69679	4.62468	13.7838	14.3542	15.3899	11.6734
FRMD8	TSS396	11.2577	8.73557	6.06436	17.4808	8.48292	10.5796	12.6609
TMX3	TSS28694	13.39	11.2023	11.097	9.41181	14.8254	12.4254	6.65765
ACOT1	TSS10235	9.30599	9.43243	10.6083	8.88589	6.13664	8.23016	11.4992
ACER3	TSS18742	11.828	10.1316	13.414	6.31875	7.7133	12.5625	9.59677
CARKD	TSS12130,TSS4426	10.8014	12.0673	8.61992	13.0374	9.35288	9.79316	13.8576
PNPLA4	TSS16518,TSS16530	9.11269	10.8465	9.44576	7.41117	3.00686	7.47785	12.0291
HIST1H2BJ	TSS9403	12.7583	12.6023	10.6026	8.29379	9.64554	10.906	15.0377
DNAH14	TSS16891,TSS5807	12.1118	9.95875	16.1707	7.28874	12.5448	9.40044	6.40002
MYO5C	TSS24037	13.6649	11.7324	4.33301	10.2878	13.8542	14.7266	11.389
SECTM1	TSS25407	8.39291	12.8494	6.02359	18.8377	2.79395	9.53613	24.478
PRPF4	TSS712	12.7154	9.38033	12.2528	11.0206	13.9708	11.066	9.75749
SCYL3	TSS18662	8.07382	9.07072	17.1655	7.20943	16.885	7.82108	11.3723
NOP14	TSS14722	11.3698	8.56809	6.86586	11.5625	15.0929	18.5011	11.0226
ZNF816	TSS4115	10.2923	9.84621	9.56792	8.30465	20.4017	11.7268	12.4698
FRRS1	TSS15689	12.8987	10.0373	19.7767	5.05659	8.97827	8.94549	12.7843
PRRG2	TSS13455	10.8646	11.2316	9.36338	13.5028	6.34708	9.05492	14.4994
PPP1R37	TSS2109	12.0227	8.37163	3.40569	22.0304	8.3414	11.4616	15.9089
CENPL	TSS10758,TSS24770	10.0484	13.0751	16.3231	5.25652	14.3402	6.528	7.93849
SMN2	TSS6637	10.0198	9.53691	15.735	8.12224	16.1591	8.61825	6.27339
NTSR1	TSS2594	14.1674	5.73463	2.32241	16.7619	10.8861	10.7413	15.0551
CEBPD	TSS10029	8.08769	10.9473	4.97205	23.8063	5.72694	10.8817	12.0965
HOXB-AS3	TSS11182,TSS1228,TSS25812,TSS425,TSS4429	4.38381	9.62386	7.91449	4.63973	14.0029	3.26848	4.84497
LOC729852	TSS7496	13.0104	13.5224	18.1797	10.6519	7.58421	8.4541	6.89144
UNC45A	TSS24703,TSS26646	14.1261	8.17853	3.17488	17.158	8.7648	14.2544	15.4821
NIPA1	TSS19856,TSS28224	14.5521	12.8429	8.91568	10.3685	11.1153	16.0323	8.92359
TMLHE	TSS12734	12.5909	11.543	10.8091	9.8006	5.71496	14.244	9.15785
PDIA5	TSS15875	15.8827	10.1388	5.04456	15.0434	7.87477	13.3898	10.4731
PGF	TSS8193	6.16374	11.1729	6.73385	13.9177	14.0106	14.1511	8.3011
KIAA0146	TSS10836	12.7895	12.278	13.5576	11.7303	11.1862	9.06647	10.8085
KIFC2	TSS8475	11.9952	11.0339	3.42451	17.9352	12.6649	6.13835	15.7692
MYNN	TSS16021,TSS18701	8.13606	12.9713	23.4974	7.53832	10.8361	7.54331	7.30391
BAZ1B	TSS16981	10.641	8.03204	4.2769	10.1047	26.2167	17.3121	8.82835
HNRNPA1L2	TSS12114	11.7228	6.7673	6.23237	11.0433	22.0118	14.6551	8.63261
SLCO3A1	TSS4445	14.5915	10.6073	4.11902	16.9727	5.27695	17.4613	17.6937
EFNA4	TSS12523	8.71168	11.9899	12.5562	13.0108	6.10702	7.13991	11.7268
DPYSL2	TSS28141,TSS6560,TSS7653	8.80946	7.41797	3.44598	17.8523	17.6231	15.1243	8.53561
ZNF267	TSS18531	13.3136	12.1937	14.1034	7.69567	12.5168	13.0535	7.37783
VWA5A	TSS21174	9.09208	12.1238	12.6677	15.0205	5.42212	14.7146	10.3482
ZNF384	TSS6108,TSS9245	11.1099	12.0278	4.6294	10.2929	13.7903	10.6398	13.1035
INPP5A	TSS12213	11.2534	8.91754	5.52599	12.3196	16.5345	12.5776	10.6389
SMYD5	TSS4567	12.6845	10.9184	6.01729	13.8852	10.8805	12.4717	12.2149
POGZ	TSS21666,TSS23825	11.613	12.0183	4.59536	10.6819	18.0076	11.7006	12.1159
JRKL	TSS12064	13.7618	11.1328	6.38714	10.841	18.5244	17.9272	7.22889
TBC1D22A	TSS3345	12.6928	11.7477	6.16642	18.5378	6.48187	12.1858	12.509
ELF2	TSS11037,TSS22914	9.45807	12.465	13.9187	9.41249	16.2133	12.041	7.71393
TCF12	TSS13758,TSS15676	12.5479	11.128	7.65166	10.1877	14.8101	14.2469	9.14131
TM4SF5	TSS3322	9.89132	9.24553	8.58049	10.7627	0.810996	8.61339	17.0763
CDK12	TSS24229	12.8857	10.2507	3.85941	9.31766	17.5617	18.6454	10.4508
PPP4R1	TSS14793	11.0485	11.2894	7.528	10.9886	14.0646	12.1134	10.1124
THOC6	TSS12201	10.5782	7.97493	5.82129	22.7857	11.749	8.01075	12.187
CHURC1-FNTB	TSS771	8.10481	11.6516	9.12667	9.94137	14.6701	8.42839	14.2268
LOC100128338	TSS5108	11.0021	12.0995	3.77694	13.1037	16.5172	10.6559	12.7966
RABEPK	TSS21284,TSS24603	9.12689	11.2858	17.343	13.0613	6.08635	7.35708	12.343
MANBA	TSS11081	13.9296	10.3929	7.78362	13.907	13.8568	16.4245	9.93123
PATZ1	TSS25450	11.4542	9.78699	5.68029	16.6263	12.3489	13.1898	12.7228
XPO7	TSS9733	12.9566	9.68402	4.90062	10.5671	19.4741	14.3978	10.3587
RIPK4	TSS3812	10.0914	9.5004	3.72863	15.0569	12.9565	14.5783	14.117
FAM208B	TSS20170	11.0862	11.1241	6.31419	8.59482	22.3246	14.3325	8.84477
MEIS2	TSS14916,TSS1931,TSS23560,TSS24385	10.4371	12.9593	8.01155	12.0293	10.5721	15.2392	9.08716
LRRC16A	TSS215	12.4757	8.15711	6.11308	10.3513	19.7769	16.3265	10.5681
MCCC1	TSS23241	12.2577	9.03611	7.63392	11.8867	19.0988	11.7992	10.0817
CCDC152	TSS24868	15.7605	10.8351	16.4675	8.64479	14.5635	11.49	4.54185
STC1	TSS3074	19.807	7.69039	6.33734	13.414	7.16106	19.3966	6.26168
PET117	TSS10359	12.5527	9.37638	9.57873	11.5798	8.00854	12.7959	8.09379
MIS18BP1	TSS3860	11.8377	8.00854	10.1693	6.73511	28.0519	9.99363	4.99198
C14orf79	TSS3239	11.7974	11.1665	8.29391	14.3489	11.4557	6.95415	12.4214
LHPP	TSS25810	11.0038	10.1868	7.82601	16.3434	5.3187	10.1552	13.2826
USP54	TSS14487	9.29432	11.3885	5.14798	12.5899	12.2866	15.8222	15.1144
UPF1	TSS21735	13.9097	7.34517	1.99379	16.4837	13.88	16.2506	14.2537
ARIH2	TSS27395	10.8875	10.8249	9.42267	10.0896	15.1322	13.2979	11.6811
RPP40	TSS27176	11.9554	10.5984	13.222	9.54404	11.5847	11.0553	8.94389
PKP2	TSS21527	14.1307	8.57854	10.4024	10.5134	14.4458	13.947	7.82021
APPBP2	TSS3217	12.6653	12.5153	12.1805	10.0052	13.3409	12.9015	7.80323
ZNF322	TSS9778	10.3239	14.5264	16.3712	9.50659	11.1728	11.2281	8.91322
GAK	TSS3319	11.4351	9.12861	2.43895	18.3304	10.3304	16.2477	16.1963
ATF5	TSS12124,TSS13935	10.7598	12.9136	7.55977	12.1231	9.38367	11.6344	16.3431
FAM27A	TSS9351	8.32135	9.05133	12.1864	8.9254	3.83068	4.31251	14.2212
AQP3	TSS23011	7.28846	11.2	11.6412	16.6367	8.38992	8.76942	13.1033
HDHD2	TSS16503	12.6831	11.0082	13.4754	8.40006	11.0307	12.1749	8.5561
SETD5-AS1	TSS16287	7.67679	13.7788	20.1733	5.37769	8.97892	3.79211	5.90275
PAQR4	TSS5664	10.9309	10.2046	6.82315	14.4834	9.63166	7.83056	13.1518
C15orf39	TSS22415	11.4502	10.3243	1.64668	16.7641	7.68199	13.3598	19.3171
JMJD7	TSS28540	10.529	11.1069	5.07002	12.3862	10.2356	9.92593	14.2681
SUDS3	TSS5686	13.413	11.0617	9.53655	11.7519	15.9429	9.68875	10.1312
ZNF468	TSS4501	11.6852	12.1749	15.0843	8.23781	14.6567	12.395	11.5293
LOC100129034	TSS8507	11.9208	10.2562	1.41935	10.5745	16.1824	18.9523	14.3416
RNF170	TSS16952	13.4907	12.2519	13.0372	10.7109	11.0357	12.6511	7.83615
TP53RK	TSS6491	9.24473	12.1322	15.4687	8.87096	8.42644	8.98282	10.13
TMEM39A	TSS3793	11.5434	12.9939	13.5165	9.90747	9.90636	10.5665	11.5405
PIH1D2	TSS6245	5.59247	11.5758	13.2395	4.15785	10.1898	5.66151	6.08631
STK17B	TSS27332	9.46951	10.9538	17.9917	6.93579	12.7552	9.60837	8.07488
BRCC3	TSS19500	14.5503	9.70515	9.51986	13.1004	11.5337	16.8932	8.312
OSGIN2	TSS14381,TSS4797	12.313	11.7698	9.25466	9.90244	14.5787	14.8821	8.50831
RAB22A	TSS16905	12.6012	11.7543	10.6551	11.6988	11.057	13.7525	8.95373
N6AMT1	TSS18192	7.73279	12.1541	14.0863	6.16321	7.20082	6.90803	9.28397
PDLIM2	TSS22893,TSS6500	11.9297	8.68154	3.57296	14.4643	12.2672	12.1741	16.2992
SAFB	TSS2471	12.2502	6.41143	1.20969	15.611	22.1955	19.3758	10.5434
CCM2	TSS23577,TSS29013,TSS9119	14.7246	9.12219	4.44805	17.6143	9.34762	12.5951	14.4597
TMEM164	TSS27515,TSS2988	13.3031	9.955	6.35555	14.0285	5.94887	15.4236	16.5747
RPS6KA3	TSS12750	14.8655	13.2113	7.66256	11.2165	8.35218	16.7075	8.62123
SLC39A14	TSS28432,TSS4668	12.7969	12.2057	7.13138	11.2977	11.2979	12.4251	10.9386
RAB40B	TSS3838	7.53315	11.3061	8.87255	12.6374	10.9611	8.39622	9.74241
CDK9	TSS15856	11.31	10.1759	6.65783	17.2952	10.5253	13.5262	14.6539
KDM3B	TSS2430	11.8895	8.90238	5.88905	11.6245	16.3382	17.5569	10.427
PEX16	TSS9512	12.1241	9.93383	6.84682	16.4079	6.21399	9.85442	16.8722
RGS19	TSS20513,TSS5373	11.0308	10.927	5.95491	12.6984	9.88142	7.61156	14.8566
DDX19A	TSS27352	13.1319	9.86159	7.5213	13.4082	13.7195	13.37	11.3084
BMP1	TSS579	11.4381	10.9892	3.65695	17.6067	9.16459	15.4371	14.8397
ARMCX1	TSS3943	12.3402	11.285	12.3929	9.71763	4.13683	10.8928	10.6971
CCDC84	TSS23740	7.97521	12.0237	13.6864	7.77598	12.83	6.9564	12.6623
ARHGAP21	TSS22935	10.7487	12.0026	4.65211	11.087	16.977	16.0447	9.4478
TIMM10B	TSS15268	7.52688	12.4678	13.5466	7.80188	8.42549	8.75861	11.1823
NCAPD2	TSS2865	13.9341	9.04939	4.60396	11.4251	21.546	11.8685	9.23227
E2F5	TSS26021,TSS6621	11.6583	12.3215	18.8901	9.8654	11.3569	8.77755	7.60684
POLG2	TSS11620	10.9983	12.5044	11.9608	10.7572	15.0696	7.37051	13.9797
SKP2	TSS18719	11.8755	11.267	13.1128	8.35847	14.2334	9.75878	9.16821
KIAA0247	TSS914	12.9775	12.2167	4.64043	13.6015	8.6032	17.1649	16.3387
TRIO	TSS7991	12.9273	9.82183	1.98796	8.16048	21.2825	17.1628	13.8295
CLASRP	TSS26883	12.1021	10.4609	3.80234	16.5596	15.2694	10.4672	12.1743
TMEM125	TSS29869	9.76096	12.6411	10.0822	17.8144	6.30599	9.72606	16.5848
ECSIT	TSS22378,TSS5597	9.79954	10.2302	9.25456	18.2574	8.23568	8.35326	16.3407
TMEM45A	TSS14382	12.3143	9.04999	20.9022	12.8037	0.293928	19.2386	9.041
GDA	TSS24227,TSS665	10.64	13.5828	12.6994	9.41865	1.13031	11.6573	15.1323
GGTLC2	TSS22790	10.7767	9.69424	6.36084	20.762	3.13432	13.4993	18.7996
CHD8	TSS10451,TSS14789	11.7261	7.92492	3.62261	10.9954	23.5136	16.9468	11.8344
FOXJ3	TSS20192,TSS21258,TSS393,TSS7818	12.5956	11.0087	5.92433	9.9595	18.0811	16.02	7.93815
CDCA7L	TSS19075	12.3877	8.35846	9.60216	10.1347	22.6877	10.2523	6.08489
PALMD	TSS581	9.29284	12.7687	13.0419	11.2337	9.21787	13.2982	10.3323
OXSR1	TSS15651	12.4497	10.456	8.25289	12.6492	17.6004	16.2649	7.93916
PTEN	TSS10844	9.93021	12.081	11.9986	11.636	13.1176	13.8619	7.66036
RAD9A	TSS21386,TSS3827	11.4938	14.3987	4.19857	15.2876	8.82655	6.87991	18.3419
C17orf80	TSS15068	10.8809	12.1947	15.6352	8.46249	17.415	8.59807	8.78016
MCM3AP	TSS7057	12.572	10.4172	3.63618	11.2382	16.0283	17.9505	12.6893
SMAP2	TSS17212,TSS26225,TSS610,TSS7928	13.1266	10.4015	7.91282	12.0883	10.4298	15.6841	11.4281
GSTCD	TSS17516,TSS25728	11.3442	13.4816	21.9816	6.20252	12.7556	7.2334	6.72382
FAM98C	TSS7126	10.6906	8.61144	8.5775	17.3318	6.17743	9.4461	13.1642
MST4	TSS13314,TSS8122	15.8751	10.3517	23.001	7.29376	3.67948	10.8706	6.26813
ABCD4	TSS3254	12.3323	9.8287	7.48023	12.5336	12.7467	8.13293	12.8188
DRG2	TSS13070	12.1382	9.7897	7.98022	12.6599	8.64312	9.17808	14.2763
SNORA4	TSS8494	0	13.7878	5.46565	6.02266	16.6151	20.4548	3.59762
ARFIP2	TSS15420	11.4291	10.8191	9.46825	14.8441	10.807	12.1549	12.0671
BLOC1S5	TSS4215	13.851	16.2115	19.8738	10.6225	0.573151	5.90016	9.53325
BTBD2	TSS1078	11.6143	9.37427	2.83635	18.1873	10.4032	10.677	17.5141
STK19	TSS20666,TSS5031	10.682	10.272	10.4504	12.4968	9.3894	10.5353	13.2854
POLL	TSS4468	9.44387	11.5214	5.87219	12.9752	10.602	9.43515	15.7298
GRWD1	TSS28250	11.9374	9.76668	7.99429	14.5354	13.1368	10.5027	15.291
LOC728875	TSS26625	8.55467	11.9563	9.38242	10.8225	6.1813	7.84766	11.3301
ANKHD1	TSS3008	13.7965	12.0348	4.42566	11.298	18.3791	16.3558	6.57853
PPIL2	TSS12260	13.2511	12.0439	3.17991	15.6961	9.68881	11.3957	15.7844
MECR	TSS25793	8.97191	10.4998	11.3217	11.3363	7.37789	8.44745	13.0118
ACAP2	TSS16540	15.0627	13.1811	13.0433	9.47244	12.8984	14.1585	6.07888
FBXW4	TSS16646	11.3846	8.4895	2.46679	18.0973	11.6544	19.6175	12.9857
MSRB2	TSS4324	8.50872	8.38501	10.4929	11.3251	5.96115	8.36601	12.3791
ERF	TSS24645	8.85809	10.5303	6.32327	17.005	10.8171	11.4661	13.6816
HDAC2	TSS27426,TSS5239	11.0588	10.1497	11.558	9.58933	15.7237	12.3614	7.18014
CDCA3	TSS21023	13.8448	9.9342	8.30985	9.19432	16.7443	7.51008	9.21301
SLC45A3	TSS15446	12.7716	9.40048	5.06408	13.1929	16.0768	12.4398	15.8655
TMEM27	TSS10476	8.06894	22.5654	18.7871	6.29959	0.582131	3.25631	8.87748
RABGEF1	TSS3880	10.7275	12.3594	13.4411	11.3672	10.7289	12.6834	7.52023
FN1	TSS13607	10.739	7.62529	5.51986	17.024	1.88301	33.2817	9.85566
NSUN3	TSS14816	9.08109	12.916	13.8373	7.89908	9.88283	9.89598	11.9245
H2AFJ	TSS16141	7.75744	8.87324	12.8484	14.5005	7.15013	7.63297	16.1006
STK19	TSS24935	10.4758	10.7238	11.0329	11.1909	7.78848	6.22758	11.3342
PNKP	TSS16280	11.6312	11.1108	4.19933	13.3328	13.991	10.1155	14.6224
DNAJC13	TSS4892	12.8845	9.21087	7.74625	9.70423	20.0463	17.4213	9.94278
AK3	TSS11401,TSS24975,TSS26545,TSS28366	11.5211	11.8632	16.7386	8.06463	8.89205	9.38159	7.44191
CD320	TSS12637	10.3767	8.47157	6.14146	16.1561	12.4335	8.88929	12.1882
RNF220	TSS25264	10.3892	10.7395	8.00126	16.7605	10.6589	10.9357	13.5516
RMND1	TSS11344	8.36712	10.4044	14.9637	8.15011	13.1307	8.80149	10.3867
DCAF12	TSS7854	12.0135	13.6056	12.1142	12.2207	12.2068	11.0344	12.0189
ZNF638	TSS9561	13.6184	9.39123	4.85902	10.7691	25.4284	17.7849	8.51409
PHF15	TSS13098	10.6995	10.8952	3.90487	14.5634	16.571	13.6979	14.808
NDNL2	TSS5582	11.7292	12.5078	10.4232	17.8729	8.10792	13.5709	11.535
UBA7	TSS20243	9.75041	14.4592	8.29001	15.7685	3.9434	9.79393	22.9576
TMEM140	TSS24116	10.0698	15.3179	8.00229	15.7193	6.73692	12.3498	21.3478
C6orf141	TSS22496	14.7482	11.2095	6.81021	10.0563	18.1565	7.02304	12.0626
GPR115	TSS16075	12.2392	12.7266	13.0881	14.1173	7.49855	16.217	13.1632
VAV2	TSS2223	13.4972	8.78049	2.62897	15.6128	15.2116	19.9475	13.5351
ACAT1	TSS9473	11.905	11.4154	12.3494	9.38016	9.24549	10.8592	7.97185
CD163L1	TSS20117	3.54458	6.90627	9.28432	3.36214	1.72395	3.92103	5.73671
GPR89B	TSS3669	12.8302	12.8667	13.017	10.9937	13.2958	13.3137	10.6737
ANXA9	TSS3694	14.6079	12.011	10.6165	15.5957	9.10879	12.0413	14.3309
RBBP9	TSS3449	13.0021	13.0383	13.0671	8.66634	13.1383	11.0775	7.79553
LYRM2	TSS24514,TSS29981	8.80122	12.6059	18.1437	7.27059	10.0098	8.74356	8.41182
YTHDC1	TSS750	11.3128	9.08008	7.18436	11.3616	21.0901	18.2855	7.41222
WBSCR27	TSS7937	6.64243	7.01829	6.57163	17.2478	6.46551	6.10118	17.6105
ZBTB44	TSS22075	10.0011	14.5352	9.13259	9.22286	17.4059	13.8707	8.66939
ATP8B1	TSS11803	14.2551	11.0055	6.58089	10.6193	12.861	20.4532	9.17501
TSPAN5	TSS1111	10.157	14.588	7.59093	13.4437	16.0606	14.1231	10.7737
YARS2	TSS18636	11.3748	11.4184	10.8305	10.5833	11.3737	9.88926	10.0274
NCF2	TSS15668,TSS9081	14.6181	16.6794	15.4138	13.9438	3.13517	12.8366	12.2925
RBM10	TSS22074	15.5068	10.5523	5.07427	18.2184	8.99087	11.2158	14.9451
TSSC4	TSS9709	10.2821	8.55521	7.55393	16.4453	5.18322	9.4259	17.1316
PPP2R1B	TSS5259	13.7529	11.8959	13.2399	8.58645	14.2426	12.194	9.66447
USP3	TSS16922	11.0243	11.499	14.3011	10.0354	9.83976	13.7017	9.32556
LMNB2	TSS25733	12.9003	7.11606	2.24128	14.1079	20.9228	14.5341	11.1525
EHBP1	TSS10685,TSS18447,TSS23625	14.9359	10.244	6.91977	10.4853	18.9946	17.6194	7.96754
TEAD3	TSS17121	11.245	12.3591	5.52557	13.6318	11.4419	12.3414	15.7201
ATN1	TSS16057,TSS8557	11.9731	11.6296	1.49286	12.4481	13.6617	11.1492	18.7214
CNOT6	TSS9915	14.3155	11.1864	6.35621	10.4961	18.0314	17.4998	9.14041
PHTF2	TSS27842,TSS27853	9.89997	15.4289	18.0188	6.51294	16.2023	10.281	5.23276
COQ3	TSS25157	9.94168	10.4227	15.5053	7.65187	12.8368	7.21225	7.78412
PRPF40A	TSS15325	12.684	9.62915	9.32679	10.4692	18.9878	17.1846	6.87251
HSD3B7	TSS3740	12.5638	10.8267	9.27742	15.2457	7.87933	8.35008	14.703
IPO8	TSS13776,TSS585	14.0751	10.7206	10.5625	10.617	16.7993	15.7352	7.94488
CSTF2	TSS15220	16.5996	10.1389	7.68653	12.2054	8.12053	11.5379	12.3507
FAM114A1	TSS14544	12.8905	11.8919	10.9973	14.2976	7.22338	17.0091	12.7925
SLC39A4	TSS195,TSS4394	9.20649	7.24437	4.10697	25.1649	12.5589	16.4313	11.1063
DHX30	TSS26615	11.4593	8.47758	3.83261	12.6473	10.806	11.0458	11.58
POGLUT1	TSS26718	10.8792	12.3114	15.9467	11.5242	12.2088	12.4576	9.9063
UBFD1	TSS22236	14.5705	13.4635	7.22281	15.1327	14.4463	12.9559	10.7092
IFT27	TSS18878	13.3939	13.0239	10.1433	14.9515	7.93688	9.60889	14.9481
PRMT3	TSS26652	11.1536	11.5091	23.0029	6.34757	9.03042	8.13934	6.3629
MIA2	TSS6204	15.5873	11.0418	14.9738	9.53933	14.592	16.5685	8.46946
WAPAL	TSS7819	11.4385	9.27161	7.22538	12.3223	21.2991	19.4073	7.4796
HPS1	TSS14498	10.5905	11.6228	5.43332	14.9398	11.5048	12.2145	15.767
TUBG2	TSS18115	13.2015	10.9647	5.77657	12.4218	11.8518	10.5877	19.2555
LOC100505687	TSS23397,TSS24076	9.27648	14.5218	19.9842	6.43815	5.89724	4.43271	7.77807
GPATCH4	TSS15576	12.1426	7.9695	3.13982	12.201	21.071	16.4505	10.6538
DLG5	TSS3303	9.0816	10.3723	3.07543	12.4945	21.7943	16.9897	12.8207
NELFB	TSS13062	12.21	9.20139	3.58951	18.8658	12.2392	14.3565	15.7781
ST7	TSS483	10.5384	11.3029	10.381	14.3077	14.178	13.6849	11.8369
PAFAH2	TSS19068	12.716	12.0402	11.3066	15.8145	11.4012	12.1031	12.4152
MCTS1	TSS14695,TSS16444	10.3308	13.7689	14.9686	7.06953	5.06642	7.60935	9.48464
SEC14L2	TSS20888	15.9515	9.19029	10.5625	8.68579	6.11597	8.95903	14.5489
FAM193B	TSS6745	9.68432	12.2018	3.9464	13.3881	14.6678	7.55903	19.1781
ALG2	TSS2920	13.1366	12.6494	10.8871	13.2574	9.09947	14.2654	10.2566
CKAP2	TSS23369	13.4591	11.968	16.3269	8.37153	18.6181	9.80976	6.06964
TNFRSF10A	TSS26796	16.1159	10.3731	8.02785	10.8322	15.7406	15.5768	13.9107
AHSA2	TSS9095	13.9344	15.2725	6.46971	12.49	14.9096	8.66405	10.1333
PEX14	TSS428	12.9358	10.4065	7.95209	15.7852	9.92025	10.5243	14.8065
ZBED5	TSS4251	10.8763	14.6848	15.5863	11.9271	10.8132	11.5689	9.35902
RUNX1	TSS28467,TSS7817	11.96	11.2924	4.06099	10.7678	15.8107	16.4511	11.671
ATP9A	TSS14374	13.6286	10.5771	3.63098	10.0504	23.689	15.8518	10.677
RNPC3	TSS21330	11.0684	17.4197	9.4597	7.72587	18.6441	8.86569	8.72977
OSCP1	TSS21385	9.06864	11.7967	10.7004	10.0979	7.32601	11.4987	11.1862
PSMD5	TSS11995	13.3818	13.4154	13.613	10.75	14.7888	11.6744	9.28881
NUP155	TSS18621,TSS27260	12.3523	8.58227	6.83093	7.63973	26.2394	14.3133	8.79358
MOSPD3	TSS14599,TSS19025,TSS28742	9.26839	10.2254	7.44179	15.8861	13.151	8.93654	14.0232
PARN	TSS16631	14.3428	10.8714	6.40607	12.7688	15.8459	16.41	9.89193
CUX1	TSS10219,TSS13199,TSS8841	12.6253	9.96924	5.26623	13.5107	17.498	15.1537	12.9132
MEF2BNB	TSS6607	11.5274	10.433	12.3003	13.0199	8.93027	6.87099	14.6374
RINT1	TSS27979	10.691	13.0564	16.7331	9.09405	13.5427	9.5911	9.65761
XRCC1	TSS18051	15.0703	12.5511	6.09428	14.7187	13.2999	12.0828	13.9428
AKT2	TSS9700	12.6419	11.1964	6.26159	15.5089	11.494	11.4714	15.3943
RPS6KA1	TSS26797,TSS5479	12.5703	8.15374	10.6329	14.3852	10.6129	10.3631	13.3405
DROSHA	TSS28666	13.2146	11.7062	3.59469	10.3795	20.0819	13.3872	12.1172
KIAA1217	TSS25494,TSS3250	10.2624	13.197	3.754	12.6286	12.6158	20.0466	13.9191
TAZ	TSS28867	10.7947	12.6156	7.68017	15.6688	6.11773	8.55805	14.8326
TBC1D10A	TSS11008	14.3993	10.1517	9.91522	16.726	4.29338	10.0097	18.2128
SETD8	TSS21495	13.0734	10.4356	6.77664	13.4544	16.3485	11.1548	11.0834
DGAT1	TSS29020	12.028	9.87659	5.18432	16.5271	8.52384	10.8977	16.1679
2016-03-09	TSS28575	9.17703	10.7347	7.14667	15.6524	11.9882	9.24634	14.0314
PYCR1	TSS2775	12.3538	10.8546	6.53023	17.7802	12.9264	9.60824	15.0598
MAPKAPK5-AS1	TSS21009	6.37695	12.72	17.1666	8.61393	7.16301	5.24642	8.73807
MTMR12	TSS28785	10.403	13.0831	10.6858	11.3279	13.0668	11.8432	12.0129
MSH6	TSS12654	12.6996	8.84555	6.00616	11.6909	20.4384	17.0939	7.76305
VPS39	TSS216	13.2012	12.4499	5.16294	16.8318	10.9608	14.9026	16.5866
MXD1	TSS17499	14.9019	10.3601	13.737	10.0686	9.03989	15.3815	10.4043
MTUS1	TSS11256,TSS27106,TSS8622,TSS9300	10.9549	15.2858	10.5454	11.2573	11.7899	16.2306	12.9855
STOML1	TSS12841,TSS14387	12.1684	11.3551	4.6263	21.2112	5.41977	13.8948	17.9725
CBLC	TSS6084	12.2869	8.61668	4.51839	11.7248	5.76914	9.73136	19.1363
ZNF76	TSS28236	13.2605	13.098	6.02428	16.002	10.0585	10.6824	16.0532
WBSCR16	TSS12923	12.491	8.56836	5.67277	19.5596	14.6607	12.1123	14.3803
SETDB1	TSS3981	11.2852	11.3291	7.53738	12.5982	16.7984	14.3191	12.9458
KLHL9	TSS1944	11.5101	15.5213	13.3578	9.12391	12.2148	12.521	8.57016
TWISTNB	TSS20230	13.6948	12.5601	17.7056	8.69455	13.0882	11.6044	7.65718
KIAA1429	TSS26246	13.0338	10.5291	8.81889	10.4181	21.5258	15.9958	7.63114
TMPRSS11E	TSS21184	10.8791	8.70498	32.2492	9.02458	3.26046	18.2957	6.3882
RPP25	TSS699	10.1787	8.91555	5.72348	18.0918	9.16014	11.4189	17.0123
WHSC1L1	TSS2248	13.1182	11.9527	7.79012	10.1458	18.9125	14.4811	11.8686
ZNF3	TSS23314	9.52015	11.9324	9.41726	11.3539	21.7334	12.8753	10.203
SART1	TSS17074	13.9268	7.37661	2.24243	17.999	13.421	19.9577	15.1038
METTL10	TSS25850	10.1156	12.2316	15.8076	8.9132	15.7171	10.4484	5.43555
LONP2	TSS12155	14.8531	10.7405	6.90779	12.5454	13.0209	18.9376	12.1547
STIL	TSS7843	10.5533	11.4192	7.96157	10.1294	18.7962	12.0842	10.1303
TRMT6	TSS27431	14.8404	10.7493	9.1745	12.1893	14.1686	13.7299	9.20354
TLK1	TSS28305,TSS29854,TSS8627	11.9091	12.0556	13.2845	9.73779	14.2659	16.1055	7.97717
EMC1	TSS2663	14.1381	9.96004	6.75879	13.5751	17.0661	13.2052	11.1969
RNF213	TSS18085	13.2012	11.3919	4.96909	12.8993	11.5963	16.7068	19.4469
RDH14	TSS25070	13.7321	12.5111	8.25882	16.6104	12.7768	16.6493	9.40139
LIN52	TSS15055	9.90337	13.2049	17.778	7.49891	12.9119	6.78694	13.1856
CHCHD4	TSS1815	11.7894	12.4577	14.1217	10.3184	10.839	9.22759	10.9288
SMURF1	TSS8220	13.1547	10.3453	4.26139	12.0801	18.3407	17.3433	12.3777
TRIM16	TSS6681	14.3393	12.3844	7.743	14.041	8.16963	13.3887	16.3738
SLC12A7	TSS16708	12.1292	9.64304	4.40812	16.8804	7.91685	15.04	22.4076
SLC17A9	TSS23465	14.3076	13.1659	2.96746	12.9329	8.34599	10.2668	15.7013
UQCRBP1	TSS13341	6.51628	8.54394	8.40785	7.19862	11.185	5.01668	9.50412
BCL2L12	TSS26292	12.7366	10.9027	5.76615	13.4445	13.6965	10.6028	13.1719
SLC29A2	TSS19169	12.8967	10.4998	3.58464	13.1369	16.5989	9.07214	15.1967
FAM98A	TSS12942	14.2278	10.1154	8.12635	14.3736	13.7676	18.445	10.3261
FAM168B	TSS1153	13.8687	10.0984	4.32216	14.3579	19.0512	18.3679	7.65978
EXTL2	TSS15388	9.55929	14.13	19.8644	8.30607	14.4904	6.73764	6.40272
DST	TSS9764	11.2079	8.23049	4.45015	7.1402	24.8881	21.6775	9.85498
SMG9	TSS10854	14.676	11.1876	5.44765	18.1504	9.89997	10.4538	14.766
GALNT12	TSS16925	10.5786	9.7651	6.49609	14.2492	18.6909	17.5474	8.59252
BYSL	TSS13727	13.3822	10.902	8.18516	16.4016	13.3474	13.1142	13.2836
ALDH1A3	TSS22719	11.8492	7.87839	7.02998	15.9206	4.83332	20.6519	13.4151
USP9X	TSS19319	14.0324	12.3704	8.72957	11.396	10.0438	18.7364	10.6805
KIAA0317	TSS19921	14.3526	9.59377	3.28452	12.1878	22.7643	15.6492	11.7054
TP53I13	TSS12652	11.3483	9.50215	4.87091	22.5838	6.4076	11.5378	15.3424
RHOT1	TSS23473	12.3642	12.1979	17.8505	10.2225	10.1331	9.73621	8.48328
C20orf118	TSS22734	12.564	11.3103	14.1214	10.3776	4.30715	11.724	17.1946
ZNF274	TSS24604	12.2637	11.7999	11.6289	13.0532	17.3568	10.2792	10.5082
COQ2	TSS21097	13.7781	10.9392	11.9422	11.468	19.0591	13.632	8.71554
TUBD1	TSS1895	7.37423	13.0217	23.8684	6.48606	11.5749	6.50237	7.9983
DHRS3	TSS23930	8.06978	10.7411	17.5616	12.6404	7.68734	8.71236	16.2361
INO80B	TSS18286	10.2134	8.30319	3.82618	16.5229	10.9624	13.7632	13.2806
NARG2	TSS21335	11.0186	15.6018	18.1184	7.5317	13.7865	8.61138	7.67619
SELPLG	TSS1237,TSS3491	10.3936	13.7313	5.12926	19.0521	1.87321	13.0875	21.728
ZC3HAV1	TSS22565	11.2842	11.6297	7.4187	13.1415	14.6101	13.8082	12.8389
NUDCD3	TSS8247	12.2952	11.87	11.754	15.4965	10.1117	12.0199	14.451
VAMP7	TSS24926	14.3607	15.9516	17.2131	10.4348	4.83714	14.9943	7.81248
VAMP7	TSS10847	14.6477	15.9719	17.2374	9.91911	4.97123	14.8761	7.93073
PDE8A	TSS18510,TSS22215	12.1363	13.728	8.5202	13.0447	10.2678	13.3057	10.8813
TSR1	TSS16265	14.4856	9.76968	8.496	12.1884	19.3064	14.7393	8.95044
RCOR1	TSS19704	16.9241	8.33775	3.53273	10.9002	24.2418	15.5483	10.3774
MSI2	TSS10097,TSS5607	15.3023	10.142	9.82745	7.80076	18.305	14.5107	10.2586
POLR3F	TSS12061	12.7643	12.236	14.9104	10.0176	10.7071	9.94715	10.0534
BOK	TSS5392	12.9444	10.3727	5.01603	19.0841	7.31151	12.3145	19.9178
SLC10A3	TSS8364	14.2225	14.9235	7.02165	16.5503	4.31786	11.4666	17.2922
HELZ2	TSS26685,TSS29006	11.7033	8.58775	1.77697	20.8589	7.12152	19.6882	24.5969
BAZ1A	TSS9972	13.9852	8.14849	6.99333	11.7078	23.0096	18.3118	9.66664
HECTD1	TSS11674	15.2429	8.0241	6.02669	10.1697	21.8475	19.8935	9.40281
NUDT8	TSS19440	9.36017	7.25857	6.56764	14.7571	5.08831	8.02014	14.475
LONP1	TSS19772,TSS2986,TSS5972	13.7455	7.62267	2.04159	19.2952	14.2794	17.2204	15.232
RABL6	TSS26376	12.0725	9.4787	3.08118	17.7781	14.1586	14.7857	17.1549
TGIF2	TSS11213,TSS7094,TSS7828	11.6678	12.3785	10.0733	12.9654	15.1782	12.7983	9.05637
METTL18	TSS13297	11.3924	13.3832	16.2733	9.42338	14.1716	8.63459	9.50561
ZNF266	TSS27021	10.5332	13.4966	10.7473	10.3107	17.9974	8.76838	11.9081
GPR39	TSS17358	13.3123	11.3062	6.24104	15.1169	12.6357	15.2321	13.7789
FBXO3	TSS20178	14.7797	13.33	15.6447	9.85152	11.0897	14.6105	9.2231
POFUT1	TSS16626	13.7075	12.1672	4.83908	15.0794	15.6001	15.4176	12.1097
PEMT	TSS14373,TSS22596,TSS29642	12.3892	10.6401	8.72471	17.699	8.72837	11.9269	14.3907
CCDC107	TSS17444	10.5977	11.2278	13.1958	13.8211	5.36629	9.72076	15.2722
MSL3	TSS17148,TSS17432,TSS375	10.6201	15.0214	17.7502	8.98511	7.32698	8.56584	10.7513
PDCD4	TSS7235	9.70088	9.40803	10.054	13.6178	19.1574	17.9468	7.26689
BCL2L13	TSS16246,TSS19335,TSS24785	13.1317	13.2511	9.77724	13.5934	10.2044	14.3683	14.7046
SREK1IP1	TSS26538	10.9049	14.4407	21.4383	7.10729	7.35218	7.96085	8.20393
MYO1D	TSS24581	11.8907	7.54454	2.16552	13.7323	19.9391	20.3079	11.1081
NOL10	TSS13963	14.1178	10.4076	9.92919	12.4634	18.0189	15.8778	10.3194
FAR1	TSS12539	13.9483	15.06	13.9479	9.61847	9.98252	13.1278	7.20317
TFPT	TSS24546	10.1236	9.69442	9.57622	14.2649	7.61372	10.988	16.2972
DNAJC22	TSS24447	12.2607	11.2166	15.7634	7.75089	5.66891	13.2198	15.5814
SNRPA1	TSS29632	13.5689	10.2378	10.124	15.1755	8.74618	10.1235	13.1145
WDR3	TSS10336	14.215	8.95186	6.53435	15.2568	19.2212	17.9579	8.7036
FAM120AOS	TSS28206	9.72096	12.2748	12.6926	10.1681	13.407	9.96337	11.8105
BTBD10	TSS11412	11.2806	11.5477	17.3279	10.1542	13.614	14.0213	10.0031
MLH1	TSS17941,TSS22713	12.4595	11.4095	11.2517	12.4508	15.1556	13.1538	11.4757
MOV10	TSS25718	12.6807	12.1673	4.93333	17.0557	9.46827	11.9887	18.5695
LINS	TSS21881	10.8532	15.9893	15.6366	9.49347	9.73905	8.18718	9.55846
RAP1GDS1	TSS20266	11.885	12.4645	15.812	9.46708	11.6977	10.1123	10.108
HNRNPA1P33	TSS11885	13.564	13.5223	6.49769	13.729	10.1602	15.5559	18.9379
ARAP1	TSS2730,TSS4388	12.5126	9.14309	2.91555	17.8577	14.9109	17.5113	15.8663
PGM2	TSS27077	12.216	10.4165	17.1051	10.166	13.4607	13.843	7.65231
FLJ20021	TSS6691	7.25785	9.36382	8.50166	13.9658	3.01377	5.40313	12.2748
NEMF	TSS401	15.7169	9.32642	5.90847	11.3457	25.7321	16.7862	7.8148
TTC4	TSS6652	12.6486	13.0952	11.9265	15.2654	13.7271	13.0045	11.3342
TMEM177	TSS3758	9.8506	12.3132	13.1723	12.4992	6.83249	7.70269	12.0896
ANKIB1	TSS7304	11.8945	11.9183	7.91151	11.3094	21.2111	14.1107	9.51449
PARPBP	TSS27036	9.94259	12.5178	23.023	4.70475	9.70431	6.07911	5.02567
ETNK1	TSS12282	10.0119	14.1846	18.758	8.33752	7.04065	8.35422	13.5923
CLDN9	TSS14336	13.6199	10.1205	4.77206	19.4245	9.0058	10.3448	17.5355
RIOK2	TSS25786	12.6116	9.42103	11.7419	10.1607	17.2812	18.8253	9.40056
GRHL2	TSS14920	10.6405	10.4849	8.0139	11.4114	25.8891	12.9686	11.9086
NFATC2IP	TSS14699	12.7206	13.7795	9.32732	10.5754	17.603	9.80068	10.2995
HGSNAT	TSS8037	13.7679	13.7868	3.71975	14.0787	14.5064	19.5436	13.779
MGC57346	TSS20382,TSS21792	16.2121	12.7667	7.14409	11.3109	15.5772	10.5433	13.2642
ARFGEF2	TSS11460	14.116	12.604	7.37927	10.991	17.3907	17.4737	9.67414
ADH6	TSS18788	12.5821	13.5828	9.82066	14.3227	5.05709	18.2019	13.0051
RPUSD4	TSS24246	11.4055	11.457	10.0603	12.3521	15.3231	10.7354	13.1035
PMM1	TSS18905	10.8725	12.0984	9.7007	13.5899	2.96638	7.21978	11.3488
XPOT	TSS1924	12.3333	11.6725	14.083	10.5784	13.6356	12.1086	9.60043
KIAA0196	TSS21642	15.3587	13.1552	8.90814	10.6826	17.0608	14.8997	9.45016
FAM91A1	TSS14867	15.4852	14.2991	13.4185	11.143	9.12939	13.7001	7.47932
CLP1	TSS18045	11.7039	14.1948	10.4042	14.904	13.8302	13.2551	10.0309
ATP13A1	TSS6667	13.1772	10.2378	2.36593	18.0808	13.3889	13.6523	17.4768
THEMIS2	TSS3276	10.3108	15.1339	10.6761	18.062	6.60232	15.4153	14.6827
TROVE2	TSS22781,TSS2619	11.4175	10.104	19.5963	6.20123	14.2793	9.12326	10.4405
EPAS1	TSS14328	15.8281	10.0728	4.36927	14.8786	11.5978	23.5592	12.8621
POFUT2	TSS8126	13.0627	13.7471	4.42831	17.9552	12.3702	14.117	13.8361
SEC24B	TSS24343	12.824	13.973	9.51628	11.1836	14.2751	16.038	10.1079
ELMOD2	TSS5443	11.7891	16.6455	22.3879	8.74512	9.99342	10.6915	6.38972
TBC1D14	TSS22277,TSS26834,TSS8134	11.7224	14.1142	12.2818	13.4782	9.71271	13.5481	13.4871
C11orf74	TSS7703	10.6199	15.2275	19.3457	9.37048	11.5145	6.96205	8.36179
CD109	TSS6553,TSS9958	18.6436	10.816	7.97844	12.4908	12.892	16.2133	9.6769
TBCCD1	TSS1590,TSS7150	12.5864	14.8927	15.4864	9.934	13.9921	9.48187	11.8729
CUL3	TSS29972,TSS3435	13.1018	10.4315	9.53827	13.1314	15.2387	17.9857	7.99465
FAM200B	TSS22763	5.71906	13.3013	20.3673	6.25717	7.72351	7.64465	6.41342
PRKACA	TSS16333,TSS27976	15.9934	12.0657	4.37736	13.6168	13.141	15.7675	16.3125
DTNBP1	TSS21233	14.5689	11.6264	9.12249	16.0237	12.3296	15.8429	12.1254
PRRG1	TSS12055,TSS18809	14.8843	13.8724	18.9884	9.23311	5.34821	13.7056	9.34267
PTCHD3P1	TSS15463	8.49564	16.1155	16.1832	9.8684	9.69062	8.66176	14.9244
SLC38A6	TSS25865,TSS5457	11.9512	11.7384	22.739	7.81314	8.76798	5.6354	7.05269
SUCNR1	TSS22714	6.00583	14.6745	28.6346	3.52978	2.66095	15.0982	10.0833
APEX2	TSS23761	15.536	12.958	7.10947	14.8707	6.33661	12.8615	15.4584
MLLT10	TSS19935,TSS26243	10.473	14.3617	15.0086	9.42715	17.5701	9.89598	7.95784
SDCCAG3	TSS1501	10.6338	10.1831	10.5905	14.5013	13.2852	9.29153	14.2682
GGT7	TSS3716	12.408	12.9274	6.9043	17.4414	12.379	11.7341	15.4194
KIAA1704	TSS816	12.7617	12.9781	19.5813	7.28012	16.666	10.6895	10.4092
MEMO1	TSS28746	10.0685	11.2688	17.1198	10.1365	8.60313	7.0943	7.24002
RBM18	TSS16203	11.6689	14.8131	18.3232	7.65652	8.72342	9.33165	11.6311
ARHGAP11A	TSS561	17.0623	9.3238	5.59133	9.28406	23.3379	16.4613	7.18153
TBC1D8	TSS21606	11.9437	10.2324	4.16822	13.4616	21.7429	16.9405	13.3388
STK40	TSS7601	11.5183	11.7324	4.31797	15.2596	9.38895	17.5605	19.1681
RPA1	TSS28380	14.0078	9.21444	8.83258	13.8272	20.2562	14.979	8.55768
ICAM1	TSS11764	13.6246	12.4939	7.48922	17.2533	8.71714	17.0859	15.8077
DTWD1	TSS2942	8.52695	14.2709	14.9123	6.4262	7.78141	5.63001	5.89646
MID1IP1	TSS27668,TSS28719	12.8524	12.8696	7.95112	16.2163	4.6347	9.92032	17.8127
ALDH3A2	TSS12498	17.1879	9.97281	9.97215	12.9021	15.4971	15.0808	11.8152
PIGO	TSS12392,TSS17397	12.5636	12.7063	6.24079	16.1753	12.4027	12.7423	13.6257
NPRL2	TSS5417	9.43338	9.67387	13.5749	11.8014	7.2439	6.85905	14.3233
SYNJ2BP	TSS8347	14.5269	12.4388	13.0268	7.88539	15.2566	11.9966	9.74774
KLHL7	TSS15217,TSS22757	11.9602	13.1809	15.8975	9.9339	10.8341	10.1992	9.09076
LAS1L	TSS11119	18.421	9.75185	4.86773	15.0069	8.62313	19.1843	11.9095
ETV5	TSS1333	10.0368	10.7901	7.85623	11.3798	22.1536	12.0882	9.78121
YIF1B	TSS1029,TSS14198,TSS5036	11.0505	9.16154	8.30171	10.6213	6.14888	7.24548	13.5553
SLC25A13	TSS18699	12.0475	9.79697	8.45087	12.0082	23.9013	13.3731	8.82282
ZNF580	TSS21029,TSS25093,TSS8849	10.0311	9.54429	3.42879	20.7717	10.4819	12.2411	14.2911
C1orf53	TSS794	6.08293	10.9492	15.899	11.2334	9.64054	6.129	16.779
VAMP2	TSS24513	14.4489	13.2801	4.19968	14.3396	12.7527	14.9892	16.8327
DDX55	TSS17014	11.5032	10.4384	10.2836	9.80023	19.8034	11.2456	9.71764
CRADD	TSS19443	10.4163	14.2177	20.0212	11.6506	5.51217	8.84208	15.6596
CDC5L	TSS25268	13.4906	11.1898	11.6211	12.5838	19.0534	15.1692	9.20917
HJURP	TSS25250	15.2884	9.28011	7.41636	10.546	23.1962	10.995	9.66384
AP3S2	TSS17254	13.1332	13.6545	14.8329	12.0925	11.4089	13.4757	13.5114
TMEM25	TSS6944	14.9826	13.8266	8.13068	16.2269	10.97	13.7465	14.6062
HAUS2	TSS2777	12.6126	15.0745	15.206	8.14928	11.3602	9.95671	7.61151
SUN2	TSS20696,TSS8240	15.0936	10.6357	2.65012	19.0353	9.59906	18.6706	13.6013
C1orf131	TSS26570	11.8202	11.3488	18.9515	11.0761	15.6599	10.0426	10.9138
SDE2	TSS21072	14.8947	13.002	21.7477	10.4242	10.4589	14.159	8.78848
PTPLA	TSS9869	10.4962	13.4881	15.7462	15.1695	11.5855	10.5892	7.71237
RAB20	TSS173	15.1297	10.387	9.58794	20.7255	9.99774	12.6852	14.9668
SAYSD1	TSS8947	11.0186	13.0821	15.2157	12.1646	10.2515	8.58718	11.6088
C16orf45	TSS5375,TSS7432	9.37557	17.5463	9.64982	14.6607	6.5048	17.7567	13.1361
CYB5R4	TSS17322	10.8096	15.7627	28.409	8.35904	8.35228	8.4065	6.68368
RABL2B	TSS4038	12.249	14.8726	10.6961	13.4103	8.46048	8.95116	12.1132
ALKBH7	TSS8896	7.63276	7.8219	5.4272	19.5426	5.86928	9.22878	13.9637
FARS2	TSS27302	12.2395	12.8714	13.8163	14.1127	14.2873	12.5691	10.57
DYRK1A	TSS25228,TSS5501,TSS8189,TSS8190	11.8579	12.0903	7.85751	11.3846	18.5338	16.8472	10.7262
KAT7	TSS19007	14.0772	10.8011	3.48115	14.2871	21.2222	17.3704	12.5565
ALKBH1	TSS11204	11.1105	11.0354	14.9914	9.75876	13.2994	8.22965	12.4521
PRKD2	TSS13992,TSS4213	12.9947	10.6316	3.54894	17.5854	11.4178	16.2767	20.4986
UBAC1	TSS20823	11.8733	11.5912	10.7203	16.8202	9.43932	9.7993	14.0268
EHD2	TSS18104	16.6875	10.2474	1.64029	16.8609	14.8603	16.1233	14.7978
UIMC1	TSS1625,TSS24685,TSS5734	12.3509	10.4728	12.2552	12.2632	16.2659	12.4873	11.9016
AFTPH	TSS13099	14.8231	11.9435	11.8097	12.853	14.8996	17.1116	9.6962
RIPK1	TSS6119	14.032	11.6638	10.5182	13.6085	12.136	16.1883	12.5014
UFL1	TSS24626	13.4889	12.962	21.5426	8.97807	13.1663	16.1355	7.86771
TBC1D3F	TSS644	13.5853	12.0354	6.60469	13.5497	18.2134	11.8739	12.8824
PGAP2	TSS1123,TSS14508,TSS24018,TSS4675,TSS6425	12.7514	11.7699	4.55351	15.9729	14.3868	12.8661	13.9901
FXR1	TSS3025	14.3426	9.08088	5.59662	12.6756	25.673	17.9829	8.0397
CDH3	TSS22691	16.5901	9.21478	4.75441	16.4194	18.9096	17.7747	10.9503
CEP170B	TSS28994	10.2738	6.32841	1.13496	11.9382	33.329	13.5104	18.3121
JMJD6	TSS19401	15.2763	10.352	14.6342	16.8242	12.7682	12.9162	12.7591
POLR2J3	TSS2022	9.49862	11.4817	10.946	12.0158	12.3502	7.89616	13.1591
MIDN	TSS19345	12.2871	10.792	3.77646	17.3608	16.2094	13.9731	15.3195
ATP6V1B2	TSS6842	13.5785	10.8624	12.0927	12.8975	13.1856	12.96	11.3928
RPS6KB1	TSS15252	14.4162	12.0128	12.0812	10.3993	15.7773	15.783	8.59829
VPS9D1	TSS22416	11.3763	11.884	4.75722	17.1336	5.69048	10.8626	21.4016
PEPD	TSS15834	14.436	8.90087	7.42459	15.7982	16.2933	11.0751	14.0694
PPP1R13L	TSS12385,TSS15297	14.2079	8.80674	2.17945	21.0245	16.0989	16.6813	15.4435
CHID1	TSS13602,TSS5147	12.1334	10.6393	9.8111	16.0714	8.46677	12.1533	17.0555
TRAPPC8	TSS21	13.7074	14.5717	16.7324	9.60099	13.4075	11.5836	9.24463
MTRR	TSS18505	13.1304	14.0784	15.3285	12.9445	11.3166	12.7597	13.4586
SRD5A1	TSS1274	15.6261	12.9932	9.26457	14.5161	5.70423	12.9692	10.6268
JOSD2	TSS16076,TSS305	8.7253	9.09083	6.00144	20.3628	4.5413	10.1546	19.1487
GSDMC	TSS29322	13.0947	10.6868	7.60316	12.1845	20.2823	11.9577	8.95344
FDX1	TSS1638	12.9415	11.0298	16.7086	11.7342	9.39669	12.0246	10.805
HERC5	TSS17363	9.70317	12.216	9.54154	17.6078	4.97384	20.3285	15.3187
NR2C1	TSS14581	12.7549	14.3168	11.4254	11.4693	12.4532	8.75069	8.64547
LAT2	TSS312	10.1449	9.84717	16.3822	14.2887	15.7993	12.6368	13.6287
VILL	TSS24771	15.3163	10.2976	4.91468	19.5609	5.54928	13.0708	22.3115
PCMTD1	TSS5946	12.9454	15.3698	15.2015	10.7487	14.9037	11.3813	7.349
SRSF8	TSS27139	12.5415	13.0274	13.4479	13.6252	14.0069	12.5461	9.96477
ZC3H7A	TSS3602	15.1226	12.0297	9.36147	12.3768	21.3958	16.3255	7.72331
ARL4A	TSS14608,TSS25062	10.5741	11.2263	16.2042	8.12268	17.8	8.77784	10.9182
SGSM2	TSS19955,TSS8356	13.7285	11.8954	3.56426	14.3016	21.1046	10.1551	15.7831
RAB28	TSS29395	11.5318	15.7175	17.038	13.1579	10.9222	8.89734	9.51373
SLFN5	TSS28957	14.1277	11.5228	7.54564	10.3777	16.5359	26.0859	10.6014
ATE1	TSS13985	14.3333	12.8554	9.97734	9.75149	19.7017	15.6357	10.7201
LPCAT1	TSS7138	15.6868	8.99358	4.77079	13.9546	29.5982	11.8703	12.259
MIR22HG	TSS13250	9.20108	15.4445	18.5325	7.61139	9.30821	9.39956	12.5002
KCTD5	TSS8376	17.0737	12.1803	7.16576	14.9262	11.1576	15.6678	11.8299
BEX5	TSS11614,TSS853	11.8183	13.2049	20.6222	8.21178	3.51494	7.65303	10.725
C11orf83	TSS12867	8.79955	9.16952	11.8567	16.0973	9.60233	6.91541	15.5702
RPL21P28	TSS19629	2.07383	24.5407	16.4858	6.65801	37.4232	18.6138	0.00179899
RAB3GAP1	TSS10129	15.9778	10.4761	5.95732	12.4079	17.1648	22.792	10.1721
DHX16	TSS5675	14.0916	11.6408	5.21482	15.3231	16.5074	14.806	14.5946
SNX10	TSS18566,TSS22646,TSS3468	12.2257	15.5283	26.2481	5.3087	6.14861	7.4551	7.18632
ARL4D	TSS21567	15.1558	10.1982	10.9335	17.8439	3.67862	7.49543	26.1606
CAT	TSS13851	15.8334	11.2937	14.8513	10.6297	13.5917	13.671	10.2852
RTF1	TSS19322	15.5374	11.9419	8.89469	14.2572	12.954	18.4068	12.067
ZNF260	TSS15581	57.3741	8.66472	9.30711	4.3424	6.97016	5.88955	5.11728
KIAA1430	TSS16944	11.3501	14.713	15.9594	8.86659	15.0728	14.5602	6.31598
FOXD1	TSS26275	17.3682	10.9424	5.66893	16.6286	18.703	13.8794	7.35587
RDH10	TSS10246	9.946	12.5777	13.1442	11.2801	7.16961	11.5403	9.0675
DMAP1	TSS7988	14.2035	11.5474	5.10347	18.1724	16.1766	9.95716	14.7799
LINC00847	TSS24678	10.1354	12.2327	11.7637	10.5517	12.2168	8.40725	11.2271
DYNC1LI1	TSS12446	15.0954	12.8292	12.1514	13.8168	11.2591	14.8679	10.3684
TIMM8A	TSS18,TSS19798	8.55581	12.8896	11.3403	5.40034	8.38737	4.88257	11.8059
NSUN5	TSS527	11.1259	9.68173	7.60703	19.3134	11.1161	9.89171	16.7967
MRPS31	TSS17873	13.2036	12.1098	17.4858	11.3102	14.8546	10.0634	9.19846
MREG	TSS22964	12.4717	12.5413	21.8581	11.2483	11.0441	9.67071	9.91266
C6orf203	TSS4609	11.674	12.8407	16.0671	12.8068	10.479	12.3841	10.4929
MBOAT2	TSS18554	15.0692	12.7542	10.4241	9.54166	15.2661	15.7407	8.79719
RANBP6	TSS1148	9.9018	15.9248	15.9489	8.96593	15.2079	10.7265	8.71659
USP8	TSS17130	14.141	13.6446	14.3905	10.678	13.7214	15.9883	9.72283
SDAD1	TSS11061	13.1337	13.2853	11.8954	11.9067	16.7218	14.5335	10.2762
BAZ2A	TSS22371	13.8608	11.6102	2.78517	11.2217	20.0798	17.6737	15.7567
ATP11B	TSS25043	16.0526	14.0242	10.3094	9.69631	14.1996	18.5657	8.70959
FAM122B	TSS17025,TSS23727,TSS25968	14.194	19.3027	10.9823	12.2428	7.56562	12.4991	9.4596
GPR137	TSS15926,TSS18099,TSS23713,TSS25982	11.8733	11.7546	5.01246	19.785	8.26201	11.5791	22.0967
TMEM144	TSS23844	11.4486	12.3963	20.0345	8.46396	9.82982	11.7007	7.46551
SAV1	TSS3240	15.7855	12.1861	10.1643	13.7498	13.847	14.6017	8.72579
FAM120B	TSS14127	16.3896	12.3725	9.36308	12.4862	16.2043	13.3433	13.9478
IQGAP3	TSS5914	15.363	12.7627	3.40856	10.2916	21.485	10.5765	16.1215
LINC00857	TSS22897	7.67723	13.4946	18.4497	12.0002	9.91921	9.54644	13.8239
ZNF680	TSS11024	11.1701	15.259	26.1104	6.55217	11.8743	6.26926	5.18225
OXCT1	TSS19215	15.9805	9.07197	11.4553	13.1423	18.6341	16.9892	8.27758
SF3B3	TSS26699	14.1781	11.7715	9.93293	14.6819	17.2789	14.3173	11.7953
ZNF395	TSS20919	11.1719	9.66547	5.27523	15.5071	26.1826	16.3355	9.48241
C6orf120	TSS7261	10.4985	13.3626	15.8579	9.86508	19.6961	11.1691	10.9613
SPRY2	TSS3811	10.0406	11.2807	6.68478	10.983	23.252	9.1422	6.57088
RAI14	TSS13556,TSS21823,TSS6360,TSS856	12.9088	10.5397	9.31313	7.15502	30.3781	11.0692	8.85535
THAP11	TSS19806	10.5671	12.7914	8.49805	15.5082	12.6805	9.40112	15.4307
NAA40	TSS18812	14.0202	13.8561	6.55298	12.1209	21.8927	10.9709	13.1743
OXR1	TSS21991,TSS2578,TSS26249,TSS7025	12.9778	17.4258	19.4083	11.1926	14.7263	12.9772	5.87954
CYB5R2	TSS5315	13.9766	5.82377	16.9785	10.3694	19.7682	9.799	7.9279
EPHX4	TSS15784	10.0629	13.3763	18.2182	8.50604	10.5043	10.2399	8.70324
LGALS4	TSS16783	4.72171	2.6109	13.5685	3.87579	0.441007	7.1213	21.5034
PPFIA1	TSS5407	15.2157	11.5545	7.62816	11.7178	17.13	19.1085	12.4564
TP53	TSS13076,TSS7103	13.3723	11.6449	7.08193	15.0066	18.9366	15.0852	12.8587
SLC30A6	TSS20335	13.034	15.0676	16.8037	10.8991	14.2078	13.4663	8.62772
OCEL1	TSS10874	9.84219	12.2627	8.81443	18.1336	6.05267	8.63308	16.2044
NUP93	TSS19809,TSS26632,TSS29052	17.3626	10.1345	9.52672	14.9777	16.4474	15.4375	10.7286
MEN1	TSS12144,TSS15922,TSS28523,TSS9263	14.618	13.3022	3.4924	18.3814	13.6149	13.1635	16.6264
ADAM17	TSS23044	15.9981	12.6185	11.134	11.3114	17.2575	20.8697	11.2082
TM7SF2	TSS20042	12.8486	11.5916	6.58301	15.7561	13.5465	8.97257	13.1379
MAP4	TSS19356	15.8781	12.1251	4.02343	15.1105	14.8231	21.5697	12.6965
LMAN2L	TSS25111	13.9867	10.968	9.75265	16.4451	13.5162	13.6228	13.8022
SMAD5	TSS15506	16.4445	16.1968	12.9647	11.5621	14.3084	13.0813	8.85967
CWC22	TSS13077	13.6643	11.9039	13.9889	10.5835	21.7237	17.1001	8.10248
PBXIP1	TSS6458	13.2674	10.3919	3.42835	20.911	12.4955	21.6873	16.1863
TP53BP2	TSS11368	12.0412	18.861	6.95108	12.7355	17.616	16.9062	11.5228
TOR1AIP2	TSS27448	13.2196	12.907	10.2375	12.566	17.3425	16.1705	13.4053
C6orf226	TSS8061	9.85963	13.6836	10.8433	18.6333	4.27036	9.66712	17.0989
PCBD2	TSS8392	10.9842	12.5572	14.9545	8.8246	10.7057	8.68379	10.5994
ORC3	TSS23429	12.4934	14.6861	16.3204	8.93415	14.2756	12.9179	9.64252
CNEP1R1	TSS1583	11.1749	17.2797	21.4298	9.2354	8.25482	8.20031	7.91596
RBL2	TSS25992	14.9688	16.7056	10.1918	11.955	17.5168	13.7243	10.4303
SGK2	TSS27495,TSS3924,TSS4376	15.0804	9.93746	13.5183	9.2138	21.1474	11.838	18.0776
RAB17	TSS18528	13.1889	12.5149	12.4103	16.7081	8.10518	11.5415	16.5219
KIAA1967	TSS20463,TSS4185	14.5188	10.6908	5.45911	17.036	17.879	15.1081	14.3768
RNF185	TSS22497	14.2629	14.5675	13.3531	13.653	9.10999	11.7109	13.4275
HMGXB3	TSS27065	12.4333	10.8744	5.74185	12.9065	15.3423	14.5294	18.284
DESI2	TSS10157	12.075	13.1017	14.7843	11.1173	16.2536	14.3033	10.7823
MARVELD1	TSS20501	10.2469	12.8657	4.23996	15.8131	17.3363	15.6945	14.8135
SUPT6H	TSS7725	14.3307	9.13461	2.57093	14.5515	19.0259	21.5545	15.571
UFSP2	TSS20483	11.9521	13.905	13.456	10.4458	14.3986	13.5601	7.9953
LOC728431	TSS20285	11.896	10.4924	7.96311	18.5704	10.5699	14.6764	17.0078
PI3	TSS2396	17.4349	8.48082	7.57589	16.9092	1.31539	16.6502	20.8945
TPCN1	TSS3655	11.294	14.8327	4.83254	17.0771	10.2361	15.3933	19.6694
POC5	TSS24757,TSS7101	11.5074	13.1397	23.3691	9.7203	13.813	9.89928	9.00086
TRNAU1AP	TSS27309	9.17509	11.9505	16.0485	12.7153	11.2224	10.0673	12.8494
CYHR1	TSS1497,TSS26400,TSS420	13.3686	12.0654	6.01467	19.6237	9.59777	12.2522	17.5081
CMC4	TSS26449	11.4149	12.935	13.9195	9.52602	4.61991	6.02019	8.62245
TRIOBP	TSS20453,TSS8651	14.8591	11.4383	5.47258	14.8378	12.721	15.5795	16.1381
UBE2R2	TSS10299	15.2285	12.1952	6.938	14.6723	14.6902	16.1306	12.3506
THOC2	TSS12838	17.9879	12.1545	6.32934	10.172	15.9271	21.2202	9.92716
COG5	TSS28397	12.7421	12.8276	15.8589	13.4934	15.7673	13.9918	9.60371
SLC35F6	TSS21337	17.7912	11.1718	5.32815	14.8378	10.6613	22.1839	17.3722
ORC2	TSS23743	12.0351	13.7152	18.7873	9.58004	17.542	10.9842	10.3065
OBFC1	TSS15357	11.792	12.3868	11.3573	12.6457	11.9739	11.8808	13.5137
PRSS21	TSS11183	9.9061	8.85372	6.81572	18.5938	7.04583	7.31841	18.5744
FAM110C	TSS14665	17.4812	8.77506	6.68764	13.7629	23.4901	17.2667	7.06552
BET1L	TSS21080	13.8364	13.048	6.49403	16.4913	10.8488	17.5564	18.6828
SEC23IP	TSS25964	14.6261	12.0742	10.5703	13.2717	20.7146	16.9174	9.63391
LRRC47	TSS5107	15.0435	12.579	6.09545	21.9098	12.6816	16.212	14.6672
TRMT5	TSS18556	10.3116	13.8929	18.5975	8.29178	16.2952	8.05671	8.74969
MAPK12	TSS21464	10.1021	13.3223	9.50121	15.168	6.2236	6.08597	15.3498
GLTP	TSS14262	14.3458	10.9469	9.30846	15.1378	16.3832	16.013	10.8002
VSTM2L	TSS7538	7.27623	11.6361	8.35893	23.2761	2.96482	14.6221	22.8082
NDRG2	TSS19537,TSS3118	11.4322	11.695	19.4201	14.1588	2.99703	20.9555	16.0673
ALG12	TSS27191	14.0575	12.7411	6.53742	19.0975	6.65331	11.5628	22.6554
C6orf211	TSS16998	17.8545	13.1522	19.0691	9.9022	13.8695	13.0899	7.89361
TNFRSF10D	TSS24371	13.6765	12.453	10.0342	13.6487	19.7967	10.9941	8.23235
SNX19	TSS14627	14.8584	13.9014	7.36367	13.2364	13.6323	16.6205	17.0738
MANEAL	TSS20371,TSS5450	13.9249	12.4279	6.49591	17.6153	8.71651	15.8063	15.8678
RBMX2	TSS989	14.2497	11.1845	14.9527	14.6255	10.3735	15.0094	12.5485
THUMPD3	TSS3946	13.9117	12.7845	15.8667	10.85	14.4865	13.3841	8.92661
DPH2	TSS19568	12.5557	15.3543	8.67701	16.0821	10.3255	10.3059	14.7242
SNX9	TSS22223	18.7451	13.0131	10.1535	16.1549	9.98742	17.6298	13.6155
FKBP4	TSS11721	15.6535	11.5959	12.4627	21.0738	10.5343	12.3967	16.2404
DCLRE1A	TSS24577,TSS9752	10.2376	14.8274	21.0234	8.12594	16.5403	11.7034	8.86766
SNX1	TSS11960	16.4855	13.6625	9.1307	14.5309	12.0773	12.7747	14.458
GLMN	TSS27406	10.5845	13.2867	24.0262	6.56176	13.8253	8.63475	5.22812
LMBR1	TSS27603	12.5263	12.5746	10.9877	12.2424	20.6452	15.0396	9.43626
ST20	TSS141,TSS16101,TSS26036	8.54882	9.99132	10.4371	11.7277	8.30942	3.45393	12.4271
DCTN5	TSS25833	13.3108	12.2823	14.0909	10.4192	15.7708	12.9461	13.9235
BTBD3	TSS24408,TSS9884	13.8019	16.3827	13.39	12.0696	14.6259	10.7726	10.7417
HES4	TSS26547	7.67637	9.27553	9.09075	28.2213	4.07588	8.47017	17.2411
PTPN9	TSS1566	15.0309	13.719	6.51241	15.1255	13.8221	18.3493	13.9269
SMARCC2	TSS16297	14.8363	12.9448	4.15887	13.1471	17.0491	14.0938	16.3468
ZMIZ2	TSS262,TSS7936	15.0768	13.7014	2.33012	16.151	10.6596	11.3825	24.7845
RNF214	TSS18305,TSS22761	12.7597	13.7888	11.0218	11.4184	18.6387	10.8802	13.237
AK4	TSS15270,TSS17092,TSS7030	12.0634	10.7824	11.8428	13.4642	17.1794	13.6312	9.83288
MTMR4	TSS17929	13.3555	12.6703	6.94842	13.5157	20.4001	16.9219	13.4259
MKI67	TSS9385	12.1737	7.50424	1.74132	6.75098	42.604	19.0661	9.22186
AVPI1	TSS22672	9.50807	11.7125	9.47098	16.1632	5.08172	11.7064	18.4156
SDC3	TSS24015	12.4541	10.5541	3.10647	20.407	14.4581	18.4872	16.4018
CLIP1	TSS20260	15.5336	10.4302	6.72891	13.777	15.9972	26.7493	10.826
MARVELD2	TSS12901	15.7069	15.4782	10.3878	8.64235	16.6331	17.1996	16.3089
FMR1	TSS2931	16.8196	13.5898	11.3616	14.0438	12.7053	19.6929	8.24452
CLN3	TSS18678,TSS22518	15.4556	12.8457	4.22313	17.0184	14.0048	13.9877	18.054
C2orf43	TSS2596	12.8052	15.286	20.918	8.67312	12.4652	8.55867	11.8476
SPRED1	TSS8919	15.2143	14.3636	16.8491	11.7164	8.11003	14.09	7.76338
NINJ1	TSS6964	11.8756	12.9552	9.32248	19.1972	4.10885	13.3719	19.231
TNKS2	TSS12164	14.0786	13.9146	11.5595	13.6453	18.1356	18.3689	8.17671
PROM2	TSS1867	15.7335	11.1991	3.62999	15.836	11.6624	17.2504	20.7968
MACF1	TSS28070	12.87	9.47739	3.45771	10.565	24.6839	24.8938	12.4421
NCAPG2	TSS9225	14.5844	7.90379	4.71739	10.8521	35.5177	16.3071	6.52753
TTC9	TSS20816	16.212	11.6013	9.89898	17.8023	9.40836	15.8358	16.5753
LYN	TSS11888	14.2568	11.7673	15.4366	14.243	5.58562	17.2267	13.8613
C6orf15	TSS14216	7.67034	12.3915	9.11008	24.8361	20.0902	7.51686	3.76526
PIEZO1	TSS13054	13.6939	10.0644	1.59996	15.505	16.8398	19.909	18.6977
RNASE1	TSS13113,TSS7648	25.0087	7.8945	8.53592	18.0993	0.123327	9.92209	24.0294
GINS1	TSS23988	16.6457	14.5884	19.7683	10.1046	12.9636	8.64668	9.00151
NAGK	TSS6450	17.261	12.5423	10.1686	18.8685	10.8476	14.2264	15.8274
HINFP	TSS18093	12.4784	16.169	11.7014	13.4026	12.5719	10.6887	15.2849
SEMA3B	TSS6368	10.3682	10.9054	3.11411	27.6253	8.18759	15.9875	18.5849
NT5DC1	TSS22166	13.9153	11.8515	17.0258	10.6692	13.7416	13.0641	7.7816
TOMM40	TSS9675	14.508	10.7816	7.34808	18.77	14.6209	14.3088	14.8458
TXLNA	TSS5883	14.2345	13.7648	7.77581	15.7802	14.9461	14.666	15.5758
METRNL	TSS11886	10.2155	8.46847	4.70792	29.6867	10.8508	19.6775	18.0012
RHBDF2	TSS2448,TSS43	13.1969	11.2495	4.24035	17.9485	7.87533	17.6807	25.9975
VEPH1	TSS12123,TSS13300,TSS14719,TSS17461	10.0537	14.4402	19.6401	7.84913	17.6137	8.52558	10.8352
SLC25A44	TSS25577	13.5056	14.4382	6.48412	12.2326	15.5188	15.7482	18.0473
SORBS3	TSS1086,TSS5939	12.3719	11.6231	4.14484	13.4703	14.8722	11.3562	16.6262
STIM1	TSS2062	16.9171	14.133	5.05994	19.6812	6.31238	22.1283	18.6953
PVRL4	TSS29510	16.0344	10.5121	9.79204	22.1031	8.97437	18.5352	14.8431
HLA-DRB5	TSS28086	10.6751	18.0027	16.992	22.8683	0.509009	16.4381	21.2164
DNAJB14	TSS22386	15.409	17.4912	23.6184	8.20844	10.7013	12.8146	7.46986
PARP8	TSS22256,TSS28417	11.3691	16.2114	16.1017	11.5245	14.2431	12.0863	12.4675
DUSP10	TSS1167,TSS17618	12.3615	13.6813	16.2215	15.846	5.0199	14.2151	15.9193
FZD6	TSS20619,TSS22858	13.332	18.647	24.9068	8.21747	8.12465	11.3883	8.46343
RCOR3	TSS1115,TSS18198	13.5092	14.9819	13.1992	10.2121	17.8411	11.8102	9.5477
ATG13	TSS28807	13.2459	13.6003	5.44335	15.3776	13.9442	18.165	16.0267
TTK	TSS21714	13.5781	12.4142	21.3437	7.67294	19.4818	8.53732	6.13172
PITPNA-AS1	TSS25437	8.97814	15.8697	19.0965	7.72955	11.7373	6.02852	9.25823
LTBP3	TSS3470	10.7348	9.8281	1.53117	22.9516	14.5171	13.0685	21.2123
HERPUD2	TSS1872	13.3759	12.6726	12.2763	13.2897	15.2588	14.0876	10.494
RAD17	TSS10929,TSS12313,TSS2575,TSS4973,TSS806	14.818	14.4457	14.0856	12.4004	20.0115	14.0166	9.09422
ARFRP1	TSS20719,TSS4724	16.4768	11.0906	3.41744	18.7963	13.2779	14.0632	18.3717
HRAS	TSS25213	12.6103	12.6073	9.04706	17.3456	8.94613	15.1847	16.3349
ECE2	TSS10366,TSS11825	12.7311	13.4246	12.0558	15.6552	5.91035	9.86324	21.2846
SPRY4	TSS16743	15.0096	12.0391	3.47885	10.0733	25.3809	15.906	15.3835
ACADS	TSS16201	11.2259	9.97941	11.0686	18.6753	5.60546	12.3969	20.3771
FGD6	TSS10443	16.5414	15.5748	9.0033	11.813	15.195	21.6431	11.751
FAM114A2	TSS12870	14.789	14.1948	21.8499	11.1672	13.0586	10.9707	9.55361
GNA15	TSS16866	11.5402	10.5519	12.4986	16.6158	4.83223	13.1231	16.7385
CLDN1	TSS7942	23.2909	12.646	10.0082	12.0906	2.62809	21.6128	13.3388
RHOU	TSS14840,TSS23407	11.9882	18.4566	16.1963	14.277	3.91494	18.2415	12.6492
NUPL1	TSS2417	16.522	13.126	14.9901	10.8086	14.171	11.6179	9.9816
SNX15	TSS10784	15.0918	15.3903	7.88389	15.8755	3.93409	12.6005	16.8178
KDM5B	TSS770	14.5599	10.6453	8.1336	13.2307	26.0631	18.1846	10.5041
NOSTRIN	TSS16573,TSS16574,TSS21021	6.84579	12.9507	21.1593	4.96139	14.464	7.66299	10.0681
AP3D1	TSS10327	16.0306	10.3186	2.6848	16.0893	19.7902	17.7655	19.7286
GNPDA2	TSS11067	11.0383	15.076	27.778	8.53259	10.1742	12.3604	7.49899
SUV420H1	TSS16996	12.6248	10.8032	9.51547	12.0888	24.9619	21.788	8.30661
CARS	TSS17966	15.3757	12.0394	10.2921	16.4002	12.2573	18.3159	14.8786
LOC554223	TSS21431	12.093	12.7333	13.0664	12.8054	14.1333	7.03528	11.8333
ATAD2	TSS22630	15.7257	11.6939	11.6841	9.94086	23.9659	14.4638	6.94333
ANAPC4	TSS18613	13.8486	13.2181	18.2566	11.1707	13.2721	12.4565	8.57976
RBMXL1	TSS18502	12.2204	13.2193	15.2238	11.6249	18.6979	15.9379	11.0522
NDRG3	TSS28730	17.3261	14.0261	8.79824	13.0832	15.3085	14.7284	11.2502
PHF6	TSS7302	20.3434	17.8074	15.5983	9.98425	10.4926	13.8905	9.60015
PPM1A	TSS11144,TSS11335	15.2543	13.2237	15.3255	11.9221	16.2203	13.8771	8.85446
FAM8A1	TSS4006	14.6443	16.3199	18.2893	12.6482	8.45998	15.1617	8.57768
WDR53	TSS16094	11.9439	12.2474	17.0699	11.5746	14.2443	10.488	10.8031
VGLL4	TSS12085,TSS17204,TSS20375,TSS21866	11.8743	13.302	7.49043	18.6251	18.3978	15.7312	12.2971
ARG2	TSS17063	11.0968	13.5462	20.6615	10.198	16.5753	12.5078	8.6642
MPP5	TSS15860	12.9226	11.7126	14.2675	11.1508	17.9875	15.2576	8.25083
FAM58A	TSS16767	9.76599	11.2578	18.8421	13.2493	3.11224	6.77813	15.6038
NTAN1	TSS594	14.8272	13.9874	14.7013	15.1697	12.642	10.115	12.2896
GPR107	TSS26208	13.7166	13.5422	10.186	13.2781	17.8158	17.8644	12.382
ZNF644	TSS16130,TSS1711	12.878	13.0483	16.5392	11.2137	15.3318	13.9464	6.55884
MBTPS2	TSS25381	16.5951	16.0828	14.7098	13.0246	8.02561	18.8337	12.1122
FAM219B	TSS18966	13.6824	17.1799	13.5571	13.8498	12.2351	9.29546	14.8897
ATF6	TSS23590	15.1529	12.826	13.0111	12.8386	15.6222	17.9432	12.76
CRTC2	TSS11661	13.7253	13.7704	4.72077	16.461	11.7072	11.2259	21.8108
SIAH2	TSS26741	12.1996	14.9866	10.6599	15.2622	12.5885	14.48	13.0765
RRNAD1	TSS29030	13.635	14.4376	8.29705	21.5963	9.07289	9.93021	18.7301
PCYOX1	TSS17128	17.0155	13.0984	9.52439	13.4133	16.1843	21.8988	9.04229
SLC6A6	TSS13149	14.6911	13.8594	7.30562	13.0901	11.3928	20.6498	16.4509
HNRNPUL2-BSCL2	TSS24830	17.9035	8.224	1.88e-05	14.3987	20.024	28.2434	15.5387
THUMPD1	TSS2290	13.9567	13.6949	14.0258	12.2457	19.8604	17.3377	8.59558
DYNC1I2	TSS18563,TSS6079	15.5839	13.4253	17.7835	15.5075	8.92319	11.8567	11.0159
SUGP2	TSS16322	15.2673	17.1547	4.7873	13.1116	17.9327	12.3474	13.5
STAM	TSS4952	12.8172	14.7216	13.209	14.1661	15.3064	16.2122	8.92747
KIAA0100	TSS397	13.8216	11.6779	3.71989	14.9001	24.1131	17.1572	14.5175
AGGF1	TSS7223	16.0649	11.5703	9.3419	14.7885	20.8846	19.2005	9.00074
NUFIP2	TSS23400	13.8971	14.6184	9.30619	9.33788	21.804	21.0999	10.4513
AURKB	TSS9591	15.682	11.9098	11.9063	13.6228	15.2528	9.01582	10.1656
CAMK2G	TSS27693	10.8132	15.3085	11.8791	14.8022	13.8515	13.1542	13.6818
AGA	TSS24748	10.6934	12.5136	23.4064	10.296	7.64719	12.1689	9.59215
SOX13	TSS13496	15.6059	10.5093	3.86691	16.3806	15.7416	13.0135	20.8138
GALNT6	TSS1362	17.5158	9.55	4.80632	15.4923	16.6619	17.8516	15.1497
NTN4	TSS6395	18.0787	18.0825	12.5235	18.3683	4.31114	17.8232	13.9564
RAPGEF2	TSS4974	13.4448	27.3613	2.0707	21.5914	9.59973	17.8003	11.3767
TMEM175	TSS3672	13.8907	12.8919	4.59808	18.8362	9.07853	13.2767	22.3089
TMCO3	TSS19779	15.5142	13.7388	12.1938	15.3344	13.1823	15.1139	11.9106
UBTD2	TSS14791	14.1284	13.9081	15.2296	12.2063	12.1251	19.2107	9.62617
GTF3C3	TSS12491	14.3884	12.2094	18.219	11.3638	13.826	14.3971	10.8703
KIF2C	TSS5608	16.5988	11.0877	6.15681	14.9733	26.3844	13.8153	9.51075
PRADC1	TSS24088	10.4042	11.2005	12.8829	9.65263	8.65665	7.07576	13.2216
MAP3K1	TSS25548	11.7593	15.2431	11.2406	10.1411	18.8017	17.8117	9.59351
LIMK1	TSS1385,TSS26531	12.4843	11.5163	4.92614	17.5347	16.5459	16.8738	18.0578
LYAR	TSS15099,TSS29914	13.2464	11.9856	10.5909	14.7682	13.8013	16.6074	9.36666
BTN3A3	TSS20309	11.9881	18.0735	16.4475	14.8287	6.41323	16.7096	17.5332
GPR89C	TSS23033	12.9689	14.0544	16.2658	11.0239	13.9664	12.6549	11.0961
ARRB2	TSS23994	13.3593	10.4717	8.60081	17.6996	19.3435	10.0488	12.1729
NARS2	TSS27830	11.9156	20.5474	15.5202	10.1367	11.5184	8.59664	9.97793
CYB561D2	TSS23376	13.4983	14.251	10.4324	17.4309	6.48581	11.8488	17.7144
RUFY1	TSS16975,TSS22755	13.8215	10.3869	5.63054	21.0664	20.8525	19.8109	12.8429
TAF6	TSS13290,TSS1725,TSS29915	13.9573	12.099	5.12753	17.9865	17.871	10.6706	18.2952
NAA60	TSS15301,TSS25719	12.8596	13.5316	4.98108	14.6214	11.9618	14.388	21.385
LEO1	TSS13267	18.8524	9.57725	5.28671	13.9501	21.5196	21.1457	13.5784
WHSC1	TSS24158,TSS25028,TSS2998	14.0585	12.3137	4.72855	11.5345	25.0348	17.4842	13.267
PRKCI	TSS26069	14.7465	15.7643	18.3586	15.5838	13.6941	13.0029	9.2484
NEK9	TSS26144	16.6072	10.9817	5.95999	14.9442	23.029	17.1693	13.186
PPIP5K2	TSS10850,TSS25067	15.0093	17.2292	21.9044	6.89937	18.2063	10.599	7.64038
GPR89A	TSS27481	12.6422	14.2094	15.4454	12.1333	14.0138	15.2347	11.1389
PXDC1	TSS2280	10.8401	16.0496	11.1032	22.0227	7.08044	17.2257	17.5626
FKBPL	TSS2599	12.1464	11.0884	14.7276	15.4332	9.6475	8.84442	11.2132
FAM206A	TSS19588	12.1385	16.1723	16.2471	9.40891	14.6165	9.29794	10.8944
LPGAT1	TSS6909	16.417	14.8968	14.4546	10.9638	12.5197	18.3831	11.2394
PRRC2C	TSS28876	12.6863	9.3784	4.7363	9.60742	30.0303	22.0648	13.1069
IKBKE	TSS14259	12.2487	13.8619	7.5493	20.3783	5.88046	16.0327	21.1232
ELF4	TSS14631,TSS27686	16.4937	14.1522	4.76187	15.9921	11.2064	21.1741	18.8958
NKAP	TSS17611	17.2066	14.7208	14.6067	13.5175	8.31311	15.7521	13.3698
C20orf27	TSS15512,TSS17388	14.5007	12.2559	4.87538	20.995	9.99178	11.5352	17.4715
EIF2B3	TSS26063	14.6203	10.5972	11.7359	15.5863	17.8182	14.8797	15.7018
ATG4B	TSS29998	13.9753	11.3881	6.71791	18.0617	13.2377	12.7793	19.2862
FAM220A	TSS25493	12.0602	16.244	16.9564	10.6773	10.9773	10.4074	11.7253
FMNL1	TSS1337	15.7544	13.8476	3.42906	18.1639	17.5775	14.7828	14.6267
ORAI3	TSS26961	11.8701	13.5585	8.52736	16.1818	9.15492	11.0616	13.421
GCLC	TSS2476	16.361	11.9462	14.88	14.5003	12.4218	18.3617	12.595
NMRK1	TSS24421	9.86026	15.978	20.9951	10.1651	10.6243	9.80993	12.2212
GALNT7	TSS18869	13.6858	14.2533	14.4327	12.0923	15.5856	16.1052	10.5847
NUDT4	TSS15928	7.68005	11.1084	8.67396	14.2226	15.1036	14.6683	9.92585
ENPP5	TSS24614	13.9266	21.6926	22.837	11.5711	6.22575	11.3393	11.6963
PHF23	TSS23942	12.2732	12.2486	14.599	16.7759	14.197	12.4144	13.8375
GRPEL2	TSS731	12.134	15.4604	25.1034	7.27641	11.6093	10.3374	8.3303
TRIB1	TSS19961	13.6241	11.9362	4.31806	18.2466	18.7844	15.9717	14.4684
SLC35E1	TSS13490	15.3681	13.1839	4.76039	16.2216	20.6227	20.3775	13.0479
POLR3C	TSS28457	13.8216	15.4845	15.6682	11.0072	15.2148	10.6484	10.9104
KHNYN	TSS28307	14.8815	12.1204	5.17637	15.3631	20.8592	17.1183	14.0965
EXOSC2	TSS14410	11.7637	11.2723	20.4361	9.62654	13.7534	10.906	12.3089
SPRED2	TSS24569,TSS27684	15.2625	11.079	3.54438	10.8221	26.8803	19.7971	13.234
ELK1	TSS22173	14.1595	14.1022	7.77462	16.8835	8.04839	12.6886	14.7054
PNPLA8	TSS15712,TSS4924	13.4843	17.5236	21.6569	10.2412	12.4851	12.4969	10.5876
GTF3C5	TSS1611	13.3521	10.8735	8.25246	19.7591	14.4298	15.349	16.1097
RFX5	TSS4183	13.1584	16.7863	10.6883	15.3873	13.0846	15.1777	20.0719
C2orf74	TSS12259,TSS18482	13.9291	12.363	12.4987	12.2959	19.539	15.318	9.4381
CMTM7	TSS12352	11.8471	13.4814	4.90064	12.485	25.0499	14.3806	12.4522
ANKMY2	TSS28639	12.6108	13.3954	15.7933	11.5246	17.6669	13.8087	10.3826
DNASE1L1	TSS1732,TSS2588	16.8753	14.6108	11.9097	17.3781	5.96765	13.4571	19.4839
RSAD1	TSS8821	13.9466	12.5847	6.71647	18.532	17.5276	13.9864	13.688
TTC19	TSS219	13.7084	12.9705	14.6349	11.301	13.1991	15.6564	11.6757
HSD17B2	TSS26148	9.40181	16.8642	15.49	23.9563	4.23744	11.3397	12.1175
ERCC8	TSS7457	14.2339	12.6686	15.4289	8.77046	17.8596	10.2748	11.2347
NPDC1	TSS13790	8.15568	12.5411	4.24138	27.0472	4.71933	8.88769	26.6664
ARFGEF1	TSS25221	15.6768	13.2222	9.7725	12.3013	20.5293	21.695	9.26667
TARS2	TSS14023	15.3849	12.2674	8.75849	17.5391	13.5459	11.9353	16.8097
BUB1B	TSS1718	17.3803	11.3439	9.19271	11.5518	25.0447	15.2522	7.57765
PAPSS2	TSS5587	18.3272	12.7122	8.8551	16.5318	15.3464	13.9861	8.72913
ARL3	TSS14009	8.04325	12.9861	19.4941	10.2284	11.2069	8.53484	9.33586
SNORD83A	TSS4081	0	0	0	0	0	0	116.401
MFSD6	TSS8512	18.3138	13.1894	7.51113	16.1062	10.6433	23.2695	15.3094
RFK	TSS12463	11.5291	17.5145	32.0139	9.56852	3.85559	6.53445	7.88799
SEC22A	TSS22965	12.1762	16.5998	22.5943	9.61709	14.3451	8.85331	8.61844
SMAD6	TSS19929,TSS21659	13.4075	11.9197	7.47069	20.7567	6.98975	21.325	16.3385
GADD45B	TSS17592	18.7392	11.2823	6.44399	17.1136	16.438	14.3007	12.2944
SNORD12B	TSS2755	0	63.9382	0	0	0	0	52.5919
CRKL	TSS16935	15.4027	15.9936	11.1925	15.0587	14.2443	16.0134	12.9471
TBC1D15	TSS24721	11.2011	14.5972	23.8312	10.0121	11.3704	13.9829	7.82446
CASP3	TSS13528	13.4443	13.5396	21.3548	13.8737	11.4157	17.849	9.9416
BATF	TSS25415	13.2984	12.1779	9.34702	19.2138	3.71565	9.46324	28.8239
TBL2	TSS15883	13.1491	11.0815	12.6445	19.3108	14.8519	14.5189	14.952
ACAD8	TSS21799	11.7129	13.7837	10.9208	12.9698	12.204	10.3243	11.7842
TOR1B	TSS6933	12.3666	13.9768	15.4462	18.3665	8.65152	16.8183	16.9087
GNG11	TSS16642	5.22334	11.9971	23.5406	4.44024	9.92648	7.04129	10.9717
PDCD2L	TSS23910	12.3353	10.9045	15.7254	12.5123	13.3569	9.45515	13.1778
ABR	TSS18252,TSS28603,TSS4802,TSS4946,TSS6612	16.0991	12.4091	3.58651	15.7389	19.0186	15.7919	16.4491
NDUFAF1	TSS1989	16.4139	14.6424	16.2188	17.6523	7.89382	13.3162	15.3875
SLC29A1	TSS1446,TSS19878,TSS34	12.4824	15.447	6.02607	14.0156	23.2025	13.214	11.7999
TMEM11	TSS21742	12.3986	13.1908	15.5605	15.3087	9.84599	8.53447	15.9034
MAP3K7	TSS15284	8.61102	7.04314	6.99635	7.13407	62.6291	10.0425	4.97456
VPS33A	TSS4645	15.4915	12.5683	15.1406	13.1988	13.8818	13.684	12.8333
C3orf55	TSS26727	11.0361	16.7702	22.1525	5.39803	4.86182	10.117	12.5504
RARS2	TSS5851	14.03	12.766	18.5333	13.9326	19.2569	12.349	10.6288
KDELC2	TSS26557	13.3112	10.7256	9.56941	11.5943	29.0795	18.7457	9.37625
GMFG	TSS29807	5.43008	23.2897	16.1517	8.65089	3.6453	9.17352	8.0522
DNAJC11	TSS28925	17.3687	13.7286	6.10534	15.9305	17.8048	16.8554	16.5248
SLMAP	TSS3373	16.8999	14.4745	11.4484	12.4881	17.3201	18.7007	11.0212
DEPTOR	TSS9569	13.4211	13.7412	9.76084	18.5557	18.3794	14.6062	13.2242
PRPF8	TSS7082	16.566	11.3678	2.892	14.9221	21.6764	21.3888	14.3378
EGFR	TSS16447	20.4527	9.86985	2.96103	9.77471	26.8197	21.5954	16.9187
PPP3CB	TSS26029	15.0639	17.3136	17.1007	12.6951	14.7824	14.1728	8.46332
LIMS1	TSS15720,TSS19462,TSS26359,TSS5393,TSS8191,TSS85	15.5279	14.2636	17.9366	12.6214	15.2524	17.9901	6.86926
LAMB2	TSS13686	15.8908	12.3626	3.1419	22.9802	12.5062	15.882	22.9062
NAT14	TSS19052	11.5254	11.9376	6.91227	23.5856	15.2384	15.7033	12.8002
POLE2	TSS13799	12.3895	10.3431	19.237	8.325	23.514	7.83379	6.33037
PDCL3	TSS4540	14.81	11.8734	14.0783	13.4948	13.2976	17.1439	11.5137
ARL5B	TSS3931	13.7239	15.2951	26.0994	8.9236	12.121	14.0954	7.18562
BSPRY	TSS10186	13.9744	12.9324	13.2924	17.18	12.9171	13.2177	14.9159
NFKBIL1	TSS10599,TSS5738	14.6783	10.0968	7.87935	26.7697	9.18244	16.2162	17.8642
B4GALT2	TSS15346,TSS28031,TSS9956	11.1167	15.3302	6.96537	22.0259	14.055	12.2289	16.2141
UBE2J2	TSS25115	13.7213	11.5946	8.25085	21.3036	13.2632	14.3858	15.5746
CDK5RAP1	TSS14822	18.5893	11.5203	8.93738	20.0878	14.5853	17.1759	13.4006
THEM6	TSS11683	12.8501	11.79	5.70306	24.3538	8.21645	12.956	20.7603
YBEY	TSS22357	11.184	12.3768	14.5338	11.5792	12.5582	12.2659	11.3887
LTV1	TSS29722	14.4721	11.0997	16.3781	12.0989	18.639	16.4327	9.14435
MINK1	TSS7472	17.1088	12.047	2.57238	17.741	16.996	15.2686	20.5782
DENND2D	TSS29901,TSS6486	14.6878	12.9908	14.0616	15.1077	13.3242	13.5688	15.6888
WDR55	TSS17239	16.4526	13.4884	10.7017	14.7602	15.7804	15.6143	14.5817
ZNF330	TSS11124	16.71	16.623	10.4773	13.9217	20.7231	15.0968	11.3138
CREBZF	TSS21026	16.931	17.2943	11.488	13.5132	13.6049	13.7776	8.64136
CHMP1B	TSS3864	14.9656	15.0707	17.6381	12.6566	10.2184	12.8118	10.6247
FBRS	TSS186	13.0785	11.2598	2.89613	19.8675	15.2605	16.0488	22.8295
AVL9	TSS13614	17.0938	13.6701	10.4934	9.24975	21.8234	17.7942	12.5103
SEZ6L2	TSS13068	13.9596	12.2707	3.55845	27.4203	4.42106	22.9157	21.0408
NREP	TSS15183,TSS18250,TSS20878,TSS26401,TSS3651,TSS3653,TSS4856,TSS64,TSS7591	9.82728	14.33	15.6185	15.349	20.4781	8.9912	6.97725
HOXA10	TSS2800,TSS28992	10.861	14.9342	19.9945	11.527	10.4882	9.76061	9.79251
PANK2	TSS12268,TSS13255,TSS4935	16.9996	12.3245	10.8039	15.6899	16.8424	16.2779	12.2706
PTHLH	TSS11418,TSS28526	10.9471	9.01854	19.406	10.4578	22.5131	5.99592	8.27186
TIMM13	TSS26931	12.4642	11.4795	9.6657	14.474	9.27619	9.82172	16.6052
OPA1	TSS5064	16.8001	12.055	8.26893	12.6675	22.6122	23.0452	9.13283
CHEK1	TSS1440,TSS16978,TSS28323	16.5268	12.9196	13.7012	12.0707	22.7879	13.7441	8.4066
MED13	TSS10093	14.7501	14.4258	9.57049	10.0712	21.8557	21.4322	11.4436
C11orf24	TSS5368	17.1017	14.1683	7.9743	17.916	9.04436	12.9979	18.6213
IFRD1	TSS19277,TSS7717,TSS9554	11.5833	15.6775	23.8367	9.57938	12.1036	8.01755	12.33
NAA15	TSS197	15.207	11.3518	13.6447	11.8096	19.7708	18.5458	9.12151
SLC41A3	TSS12626,TSS1783,TSS28597	16.7928	15.7192	10.9781	19.6514	10.4043	14.3169	15.1384
MFAP3	TSS25444	14.0408	17.8028	18.5027	11.1428	14.5391	15.5427	12.0523
EXOC7	TSS12273,TSS27660	14.3311	12.5522	5.02346	18.9537	16.5404	17.8989	19.2415
SPDL1	TSS28874	15.5205	12.4777	15.259	8.28311	29.4368	11.8286	8.00089
ASF1A	TSS12403	10.2659	15.6192	23.74	8.35737	10.1178	12.7154	7.9684
FOXA3	TSS23170	11.2201	13.6234	16.0308	19.5969	7.85435	10.2056	19.4499
TRIM5	TSS23657	16.3481	16.5473	19.3521	16.6031	8.36447	15.251	16.2794
ELOVL6	TSS22474,TSS29413	14.9901	12.3983	23.6237	10.8851	19.248	11.4629	9.95147
CDR2	TSS21098	15.3053	11.4436	9.48655	19.7122	13.3616	17.9179	15.8153
CAMSAP2	TSS5622	7.28712	6.09094	5.40686	6.2771	69.5639	12.52	5.24722
ZNF321P	TSS15667	12.3075	14.3299	14.0205	6.01103	28.6792	8.06871	9.00612
FUBP3	TSS13969	17.7062	12.0832	9.88963	14.4871	17.0193	21.9796	10.5467
FBXO8	TSS19579	10.4581	18.3845	24.65	9.25912	8.22199	10.1206	12.3675
SP140L	TSS5565	15.6896	14.0452	9.64846	13.5273	17.3075	20.7536	17.0404
AQR	TSS18647	20.0165	13.1499	9.28829	12.373	17.3268	18.6359	13.561
TSPAN4	TSS11644,TSS15175,TSS17741,TSS29864	9.9983	10.7638	5.29382	14.1523	12.2976	10.8761	13.4912
KPNA4	TSS20750	14.9338	14.6474	19.6347	12.691	14.3501	15.3235	9.23014
DDA1	TSS2151	12.5097	13.7793	11.6013	13.8978	9.87432	10.2276	19.5247
OGFOD1	TSS25031	16.6233	13.6465	12.6818	15.508	15.6059	17.0829	12.1924
TMEM63B	TSS2384	16.5999	14.789	3.56162	18.4194	14.9525	17.6337	22.9336
SUZ12	TSS6431	16.7567	13.8939	13.2897	12.0722	19.8262	15.4675	7.14823
ALKBH5	TSS20318	15.9155	13.3583	6.52202	18.083	16.1264	17.6822	17.1378
AKIRIN2	TSS29470	12.8798	12.3463	11.1816	17.3582	15.8582	14.0787	12.8328
MTFR1	TSS26650,TSS6650	15.0604	15.6178	19.7476	12.6239	11.2086	11.3193	10.2903
SIAH1	TSS13759,TSS5473	12.5111	16.006	18.8495	12.5225	11.9841	12.3736	10.0211
AZI2	TSS11989	14.1858	16.0101	15.3412	12.2042	18.8065	16.0419	12.4564
FUT11	TSS24144	14.2377	14.6031	12.4545	11.8375	23.9309	16.4727	9.8119
CRNDE	TSS10175,TSS13065	7.99595	17.6299	11.1462	7.05181	5.26027	4.52973	5.82461
C17orf89	TSS27610	11.5835	11.8283	10.6178	11.9822	15.8581	7.34942	9.58553
STRADA	TSS21031	14.4215	14.0392	13.2348	14.805	12.9835	13.1679	17.4796
WDR12	TSS18789	16.0467	12.2562	17.2284	11.9056	18.5905	13.4997	12.6433
ELOVL7	TSS20504	18.9624	15.0817	13.8155	9.74159	15.4912	17.9015	10.271
PLEKHG3	TSS7486	17.8812	9.38112	3.26838	16.8132	18.6735	18.4167	21.8211
GTF2H2D	TSS7458	12.6198	14.7473	21.3942	7.72638	17.4387	7.25212	9.18402
ISCA1	TSS25567	9.25538	16.6686	27.4684	10.4568	9.0582	9.34907	9.96693
TRIP6	TSS2349	10.0109	10.5734	9.9604	19.1775	25.6133	11.908	12.6036
TIMM21	TSS8871	15.9977	15.2699	20.9701	13.4442	13.2113	11.157	10.6617
MIS18A	TSS21397	15.8811	13.6228	11.6005	12.8951	16.1162	13.9971	9.16875
ITM2A	TSS5504	7.52551	19.5438	17.3677	5.41262	7.48613	4.62259	5.82973
TMEM8A	TSS20130	13.8066	10.9895	3.68066	20.8615	13.9311	15.0691	23.3007
RRN3	TSS6390	18.4031	11.2935	10.6127	15.6964	20.8122	21.7838	8.98706
AP2A1	TSS29790	14.6414	10.2805	3.25769	18.8717	14.313	17.938	20.5246
AFAP1-AS1	TSS11906	13.0548	13.9534	3.18518	14.2835	11.2419	28.5285	21.6084
CMTM8	TSS2595	14.3607	20.6974	14.7133	16.3938	8.57538	12.0382	12.4339
FAM35A	TSS21083	11.7289	16.7752	18.5371	11.3401	16.3135	14.0811	11.4318
EPHB2	TSS26918	14.0386	12.1248	3.64331	17.6292	12.9848	25.2392	20.7006
C19orf60	TSS17015	11.2697	9.10942	5.32913	29.7118	11.0035	12.5245	22.1722
VPS26B	TSS8081	14.4526	14.1931	5.87271	16.3969	13.0734	19.641	16.981
FAM83B	TSS9532	14.9813	14.5795	18.21	9.33896	16.9668	13.3499	9.04357
KIFAP3	TSS24548,TSS8459	16.9104	12.5536	14.7477	16.4074	16.8358	14.4753	11.3813
GALNT4	TSS28032	15.8956	14.5602	10.0707	14.7339	16.412	18.4132	11.2905
SLC35A3	TSS17603,TSS26232	15.9201	17.0156	22.0185	10.8565	11.1117	15.0014	7.38386
ARHGAP8	TSS16950	15.3491	14.0023	6.45469	19.8457	13.1291	10.9422	18.3817
RAB11FIP1	TSS3977	14.0347	15.714	7.0045	18.5863	12.3375	28.2056	14.9403
RNF31	TSS26785	16.0021	12.0541	4.97601	18.1015	14.1859	12.5515	21.1135
RAB4B	TSS16406	14.961	13.0088	10.3841	19.123	4.21781	11.6685	17.9335
EIF2B4	TSS20896,TSS883	14.8152	13.5118	9.19574	17.3854	12.6702	13.292	15.3443
FTSJD1	TSS19325,TSS22361	15.5497	13.8591	19.0735	11.7415	15.9007	16.0122	9.32618
VPS11	TSS19000	14.9083	12.2875	7.38065	18.566	16.9794	18.6325	16.79
ORAI1	TSS3064	12.7057	12.2996	7.21973	18.0564	8.08233	12.6066	22.8544
IRAK3	TSS22701	11.0893	18.3258	13.5075	14.1415	9.03141	22.7923	15.4906
NPC1	TSS11600	17.3871	13.0853	7.0385	14.8018	13.8624	20.7207	13.63
USP7	TSS24109	16.2098	10.5868	6.55009	15.1826	24.4784	20.7299	9.83445
PANK3	TSS27253	20.1413	16.0313	11.5808	9.01849	16.3098	16.2943	12.4113
UBE2G2	TSS9336	16.2479	13.549	8.52592	13.6277	18.134	15.4618	14.4062
CHM	TSS9238	19.1667	18.929	21.8954	9.0969	8.54628	13.4997	9.84302
B3GNT1	TSS7131	12.2646	11.8067	11.1114	19.1915	13.553	13.2894	14.7467
FBXO18	TSS26927,TSS27576,TSS5235	16.0642	13.8052	7.57479	19.2149	18.0608	15.893	15.0975
MTERFD2	TSS29541	17.1132	12.4208	12.2078	15.7372	17.327	14.5978	14.9788
HSD17B7	TSS19591	13.155	15.481	21.8556	11.4759	11.5035	8.3532	13.2707
EPHB4	TSS23931	12.4727	10.9633	4.75634	18.8525	22.3192	11.5205	16.1394
C4orf27	TSS362	15.045	14.2548	27.4951	11.9891	11.282	14.3603	10.3244
SETD9	TSS23137	9.8754	17.7297	25.1061	7.67618	9.86186	8.93502	12.4248
NFS1	TSS10621	18.4241	13.7427	11.0584	15.9988	17.0421	14.157	15.2962
FAM20B	TSS21055	15.2623	12.5943	9.85746	14.2787	21.8124	21.4166	10.7612
SRRD	TSS6303	14.2992	14.4818	10.2012	12.9844	11.6536	17.2373	11.9953
IRS1	TSS7421	16.4155	13.7221	8.95912	10.6368	18.3199	17.9461	14.2417
ST3GAL4	TSS22096,TSS2364,TSS26674,TSS5312	11.5937	11.11	13.0876	21.5487	14.2652	12.6633	16.2187
SPR	TSS9854	14.73	14.6834	13.5028	21.3179	7.55258	11.3128	18.1129
TNPO3	TSS6198	15.755	11.2599	6.34819	15.8737	27.2972	21.2897	12.2317
NRSN2	TSS28626	16.3101	15.0676	4.46461	17.6224	12.7078	16.9808	20.6437
PVR	TSS15632	16.1082	13.1178	6.29671	15.8132	19.6561	17.4876	19.304
VAPA	TSS6554	12.988	13.6184	17.1769	11.2167	12.3404	11.1578	9.21206
RB1	TSS8991	17.4173	15.7008	12.4174	13.3252	19.7574	17.1746	7.12467
RCAN1	TSS307,TSS5357,TSS9991	14.1312	16.8236	17.1294	11.8054	6.68064	20.0468	15.2325
OXSM	TSS5176	10.779	16.2646	16.4991	8.81504	9.36956	6.42709	14.4991
GGA1	TSS11306,TSS22782	16.0989	16.8961	4.62153	19.6917	9.80872	12.3501	21.8357
WDR6	TSS4619	16.5407	13.0423	4.8251	18.9319	20.421	14.0714	18.4063
SPIN1	TSS27803	16.5796	16.5758	16.0626	12.2867	18.2087	14.989	9.80405
IGFBP6	TSS18398	12.5216	6.66692	7.41004	17.9718	15.1548	7.97558	22.9144
AP1M1	TSS822	18.5593	11.5703	5.79954	21.7332	12.0638	16.2859	18.9801
FAM195A	TSS29294	9.73267	9.71067	7.90873	23.9977	7.28603	6.93716	27.3399
SNHG7	TSS17190	12.461	11.1826	9.23066	23.1271	15.3303	11.7076	14.1542
CDCA7	TSS418	13.2902	13.3864	19.061	11.8001	13.8052	8.81155	8.16256
NUP50	TSS24319,TSS28271	16.7079	14.1837	9.10244	14.6569	16.2396	19.8918	11.6391
CPOX	TSS9152	17.09	16.2198	18.748	16.0136	11.8836	10.6319	8.72154
WDR20	TSS20520	18.5478	15.5209	13.6262	13.1616	19.8808	13.1697	12.7655
ARMCX3	TSS10572,TSS15177	19.9118	16.0859	12.5271	15.1585	7.6855	19.4948	11.3855
IFT80	TSS15411,TSS17693	15.8113	18.459	15.9085	10.6019	18.9397	10.507	9.61942
KIF12	TSS14988	9.62032	17.7573	4.92138	20.2193	13.4677	8.711	21.6523
STC2	TSS29735	18.9338	7.52776	4.05497	19.2051	27.9637	28.1811	8.57555
CBWD2	TSS15193	18.5607	14.0356	13.2956	13.0386	19.7895	17.1985	9.7061
GBF1	TSS23664	15.2393	12.6759	2.37725	16.7798	21.1149	20.3376	18.2145
KLHL2	TSS15736,TSS24655	16.5783	14.8235	11.1521	13.8169	11.1158	16.1781	12.1185
ZNF75A	TSS27497	11.1145	10.8399	15.2321	10.2359	29.701	11.9751	8.7618
ZZZ3	TSS3001	13.2134	15.7926	15.3207	11.6787	20.1477	14.322	11.4662
B9D1	TSS4267,TSS4848	13.6262	14.191	12.1635	11.4808	7.90806	8.53597	17.0923
AGPAT3	TSS17066,TSS22532	14.4276	13.8866	4.38008	17.3991	13.061	22.4311	21.4858
CD97	TSS6718	15.3043	13.4434	4.47406	19.8402	11.8353	14.8361	23.5941
MORC3	TSS5846	16.8433	17.5214	18.6561	12.34	12.5559	15.9461	8.22749
LRRC41	TSS22204	17.8015	14.5624	5.54113	22.0328	8.60664	17.7542	22.3751
BAG2	TSS1488	9.73996	16.6154	32.5398	9.25371	15.4317	5.87151	7.61121
TMEM138	TSS7424	13.2962	15.0524	12.1475	16.636	13.393	13.2702	16.8715
KIAA2013	TSS4863	14.6204	14.1597	5.97719	23.0501	9.85776	15.8513	20.4983
FBXO6	TSS12267	12.8073	14.2475	18.8298	16.1984	2.58441	10.2346	22.7872
CERS6	TSS12322	16.6224	14.1923	9.37292	12.6715	19.5083	26.0018	11.5131
MBP	TSS17702,TSS29275	15.94	15.5879	11.148	14.2216	19.4485	16.0892	11.8557
MILR1	TSS12905	12.5693	13.5721	17.9803	9.66854	3.58262	11.4839	21.0841
RABGGTA	TSS21401	17.671	12.5256	7.78303	19.6857	11.273	13.8954	18.6576
WDR41	TSS1830	17.1944	13.3	21.1707	9.66393	16.7537	11.8013	13.215
ATG4A	TSS2576	16.6355	18.0002	21.8583	12.1215	2.57956	13.2468	15.0278
IVD	TSS24165	16.4101	13.0218	7.47207	17.0272	16.1002	17.5157	19.07
LUC7L	TSS24744	15.8856	14.7876	10.8136	19.7322	18.3016	10.4149	13.9577
ZNF280D	TSS26211	11.7357	15.4835	21.9804	7.47067	12.2824	8.6669	8.60336
PUS3	TSS7532	12.2569	15.7894	21.1191	11.2698	13.4072	11.6184	9.73468
TTC13	TSS16241	14.1939	13.8033	17.4368	12.8467	14.5827	17.3341	9.62766
SEC14L1	TSS18841,TSS2024,TSS27601,TSS28743	16.8359	12.1229	4.58597	12.7628	25.9902	22.2257	13.8356
FNBP1L	TSS9608	18.49	14.0084	11.976	14.8816	20.5936	20.7201	9.44973
KIAA0141	TSS22866	15.7995	15.0822	7.45992	14.3522	17.924	13.624	16.7958
ZFYVE27	TSS1883,TSS24613	11.9704	14.3969	11.4947	22.6934	10.4013	14.3968	20.3397
ZFAND5	TSS1697	14.8476	18.045	13.8097	14.9998	15.5592	15.4011	10.8392
FAM24B	TSS9596	9.86852	12.9229	16.3337	9.39174	15.1016	6.59949	10.7314
CDC73	TSS413	15.6821	13.4774	20.5093	13.0457	17.5056	13.9438	9.82271
SEPHS1	TSS6140	12.8126	13.6847	13.4446	15.7921	17.3331	13.5342	10.6141
IBTK	TSS18875	18.4226	15.771	16.119	11.8491	14.1908	16.7447	10.1799
PLK3	TSS4321	15.5247	14.115	10.5585	21.7283	9.85878	9.82379	19.0169
GADD45A	TSS5612	16.4012	10.7876	7.78786	18.9765	19.0761	18.0859	7.86819
DRAM1	TSS6792	12.1787	21.3325	15.1661	16.6059	7.21841	20.2352	14.7199
GTF2H1	TSS28823	11.8764	14.9021	25.1476	9.18998	15.2513	11.4122	10.7421
SREBF1	TSS29922	15.2899	12.1578	4.25874	24.9789	11.6104	22.2078	19.4656
SPSB2	TSS11449,TSS9692	10.8981	10.0688	13.5199	18.3863	9.11457	8.79754	16.9103
EIF1AD	TSS8001	14.821	15.3791	9.45889	14.1693	17.4912	18.2569	15.5684
DNMBP	TSS24530	13.171	12.4301	5.8775	14.9323	30.3568	20.4054	13.2088
HDAC9	TSS11293,TSS15299,TSS5489,TSS847	12.2071	23.1434	25.7031	10.0534	8.5561	12.5321	10.5405
GATAD1	TSS27213	13.0422	15.465	16.2131	14.9831	19.0733	13.0217	11.3351
NUDT16L1	TSS17947	12.2588	11.0087	13.4934	16.9671	9.72996	12.0111	16.9479
NUS1	TSS19619	17.5862	14.8867	14.9426	17.3863	15.1619	16.5205	7.98634
FGFR1OP	TSS19628	13.7269	12.6131	13.5767	10.4385	22.9385	13.0107	11.5737
RFC1	TSS15017	16.1232	13.1679	11.1195	13.0538	23.1834	21.8838	10.456
OSBPL11	TSS17972	6.60104	5.61535	5.09868	6.10395	78.449	12.0177	4.72752
BCLAF1	TSS26363	18.2215	12.139	10.0802	12.8705	24.6364	23.8193	7.73893
SEPN1	TSS14769	18.8639	14.0299	2.63799	15.6098	12.0065	21.1545	20.894
LANCL1	TSS19896,TSS19898,TSS22191	16.7292	14.1648	14.2512	16.1745	16.1461	20.6407	10.0404
NUDCD1	TSS10920,TSS8546	14.1239	14.3944	21.3323	11.3171	17.9107	10.833	8.96557
VPS51	TSS8750	13.6168	10.5271	4.6969	23.3449	13.899	21.4485	19.5363
REEP4	TSS22007	17.6023	13.8364	6.53104	19.8534	14.5709	12.7958	15.8997
MAGEH1	TSS11865	16.4807	16.3037	22.975	13.2243	4.14766	10.517	12.9464
C16orf91	TSS21106	13.1013	13.2583	13.0841	19.893	10.5413	11.2052	22.2581
TOPBP1	TSS19360	16.7257	15.2292	14.3252	11.2955	23.3098	14.9073	10.0679
BCKDK	TSS27863	16.3185	12.0762	4.649	21.1493	13.6545	14.1346	17.1485
ASCC2	TSS25051	19.7492	13.5525	6.27363	20.1162	10.3589	17.0748	18.9493
POLR2F	TSS17098	15.0916	14.4815	14.2452	17.099	7.13523	9.96649	20.4316
FAM3A	TSS14814	13.0105	13.1624	11.8325	20.2918	4.27797	12.0182	21.7229
ABHD4	TSS5629	17.9773	13.4699	8.1044	17.0799	13.0372	15.1669	21.4144
NUP160	TSS5081	15.4472	13.3077	14.0601	12.9593	22.5546	16.2329	11.6255
KLHL12	TSS19109	16.8991	13.8829	14.1891	17.0788	18.5356	14.7756	13.7598
KHSRP	TSS2481	17.3166	12.1531	4.31691	17.6638	22.3434	18.3107	14.3979
AIFM1	TSS16757,TSS20686	18.6472	11.0952	7.94922	17.7007	7.7506	18.2472	13.905
TCF7L2	TSS2634	16.9145	13.3247	7.73087	16.3686	17.7182	16.3997	11.6595
C12orf49	TSS9732	12.4483	14.9986	13.8863	11.262	11.3635	12.834	15.9258
RNF121	TSS10895	15.2236	12.9684	14.2218	15.5659	13.2062	16.7184	15.2179
ARIH1	TSS11745	17.5175	14.583	12.5578	15.8886	13.6564	20.3749	12.8295
SAMHD1	TSS16898	14.6445	19.5644	16.5302	16.8529	9.1184	14.2595	20.2286
TAF1B	TSS25097	14.7797	15.7155	27.3127	9.90608	14.1311	14.2355	9.40855
MTMR2	TSS28592	13.8117	15.0286	17.9744	10.612	19.8207	16.4655	12.0518
SGSM3	TSS13780	12.5631	14.1761	5.88374	20.9207	8.79122	10.5467	25.4457
CCDC91	TSS3082	17.0594	15.2855	19.5221	12.3475	17.4806	17.1508	8.76783
ARHGAP26	TSS13390	14.1648	12.54	7.00249	14.4088	22.7556	21.5728	16.7851
CRLS1	TSS19167,TSS2898	13.6795	18.9893	15.5704	14.0161	10.5647	12.332	10.5693
SUCLA2	TSS5474	17.124	15.3942	22.9203	12.296	14.5259	12.0121	11.3671
FAM104A	TSS10740	13.9065	13.4745	15.6717	14.0591	16.7816	15.4165	12.5129
SIRT7	TSS15097	14.811	10.9677	6.15693	23.0435	12.1537	13.059	18.3692
INTS3	TSS25846	18.4485	15.8608	4.96162	18.6839	19.9013	15.0095	18.6683
PSD4	TSS29789	15.5935	14.3398	6.05779	16.8319	13.9442	18.4579	20.3904
TSC22D4	TSS29204	12.1007	10.1138	4.80102	19.9089	14.3108	13.221	22.6252
FAM63A	TSS20060,TSS20870,TSS22785	17.6649	15.5758	12.089	15.8079	13.5102	14.1413	22.156
VAPB	TSS21415	15.8808	15.8332	16.7473	14.5526	18.0096	12.5612	11.8218
POT1	TSS1265	10.4204	15.0659	25.7615	10.6108	18.4696	11.1302	11.116
TMEM33	TSS4330	14.9955	16.1753	20.5392	13.1681	12.0666	15.0697	11.6856
FLJ42709	TSS21948,TSS29082,TSS29161	9.52095	11.5088	18.6532	6.1621	25.8776	7.4091	7.32216
HSDL2	TSS5195	13.3023	13.431	23.768	10.1696	18.1276	10.8067	10.6274
TIMM50	TSS192	14.034	12.6189	13.1354	16.5528	12.0971	11.445	18.5941
SLC44A3	TSS13691,TSS27581	14.8149	17.4115	13.4065	12.3851	11.5696	14.4155	13.0766
S100A2	TSS20623	14.57	9.25301	14.8336	13.0146	12.9366	8.57343	9.1796
NUP205	TSS4239	13.1146	11.4847	10.9857	12.8303	30.4901	15.2809	9.57556
BST1	TSS3700	4.18109	10.8204	29.5895	14.3304	11.3231	21.968	9.30151
PTPRJ	TSS6920	15.4675	11.9147	7.80906	14.9412	25.8779	20.6046	13.6635
RBM4B	TSS29010	13.4129	16.6812	18.167	12.9502	15.1992	9.3912	12.8787
SUPV3L1	TSS19285	11.3982	13.6864	16.8152	14.0084	18.1009	14.8695	10.6399
NECAP1	TSS5696	16.9856	16.7686	16.6612	13.8374	13.3925	14.7554	13.4201
PHACTR3	TSS17197,TSS21371,TSS21701,TSS25123	11.3141	10.4709	15.9197	7.47245	14.9128	11.8577	11.1351
DDX46	TSS26967	15.357	10.177	7.08351	13.1253	29.703	23.313	9.5112
CASP1	TSS24422	9.49138	14.4914	22.0628	11.8929	1.96922	14.4837	20.9313
EXOC4	TSS27629	15.8636	12.2147	8.47101	18.3818	24.8423	23.5578	10.7836
FBXO34	TSS5337,TSS985	14.2505	13.8186	13.0167	12.832	18.6013	15.8477	14.179
EGLN2	TSS17622,TSS4160	14.6245	12.3031	5.67273	24.0042	13.0624	16.9235	21.8915
ANKRA2	TSS29142	15.2352	18.2597	18.2924	13.4855	12.4353	11.334	12.7369
RNF115	TSS19567	14.6134	17.2446	17.1991	10.7932	26.7759	10.6203	8.82096
WDR82	TSS16366	17.565	12.8698	9.16479	15.4378	23.231	19.3617	12.5326
ZBP1	TSS2382	13.7278	16.8972	11.758	19.489	0.844392	16.1847	35.7364
B3GNT2	TSS15012	16.7444	17.8848	20.9124	14.6889	10.9234	17.6772	9.6267
GATC	TSS1101	14.1489	15.2295	17.4461	13.9027	15.078	14.5025	14.0955
KIF11	TSS25127	15.5696	10.7384	9.93667	12.5444	35.066	19.5388	5.61423
TM4SF18	TSS13834,TSS18486	18.1358	15.9133	18.8079	11.3685	7.96019	10.7212	8.85936
RFNG	TSS15600	13.2082	10.3019	7.84017	19.9892	9.73185	10.2796	18.8612
PABPC1L	TSS6133	17.4943	19.9794	4.9275	13.1963	15.9178	5.64086	26.5953
KIF20A	TSS27811	19.4224	12.1807	8.93999	12.7301	32.2491	12.6988	9.93879
SNCG	TSS14944	9.88954	10.9906	19.0552	16.9117	2.56351	9.92709	28.8782
HSPBP1	TSS4794	14.4033	9.80083	8.00905	26.6295	13.9985	15.3745	19.1307
IMPACT	TSS28842	16.5164	16.2908	14.6427	10.468	18.1417	17.113	10.0578
ZNF217	TSS10291	15.9973	14.8703	9.09211	15.0862	22.8033	20.7438	12.3969
RNF2	TSS27020	12.1377	16.6582	29.7851	12.268	12.5627	10.5595	9.52336
ZWILCH	TSS29581	17.0145	16.7574	22.834	11.9839	15.7045	10.0605	7.29698
GINS3	TSS20526	15.0255	13.1638	12.1127	15.8553	24.7695	12.974	11.1235
VTCN1	TSS3668,TSS7548	12.7762	21.0351	23.2337	21.7692	2.10022	27.815	12.7784
ATP6V1C1	TSS5963	16.3232	15.7212	17.7198	12.1929	16.3611	16.6649	11.1578
C5orf22	TSS3146	15.5505	16.4779	19.1765	11.0859	15.8312	14.6435	10.805
ZDHHC9	TSS26651,TSS29234	19.0388	16.8921	8.61934	17.4408	9.41271	23.1815	17.0235
IRF1	TSS24989	14.1268	17.7755	9.56938	19.962	6.34938	17.0991	23.4906
FAM102A	TSS1969,TSS578	13.6767	13.3715	4.57057	17.9731	7.0872	20.4658	29.0211
DPH3	TSS12525	10.4707	18.504	23.1411	6.94308	9.18664	7.53979	10.2442
CREM	TSS13626,TSS15721,TSS21221,TSS25754,TSS28189,TSS490,TSS8209	8.65933	16.4255	25.4027	8.99312	6.17427	8.0243	8.25578
URI1	TSS18017,TSS8888	14.8138	15.3423	15.1612	16.3312	20.627	18.5401	11.3918
DNASE2	TSS29950	17.8127	13.4599	10.373	22.3702	11.9753	18.4868	17.4821
INPP5F	TSS23516,TSS643	13.2579	14.8357	13.2945	13.7021	15.1552	12.5075	11.2083
EML2	TSS17250,TSS24471,TSS28786	22.0921	11.9411	7.5666	23.3083	13.2588	15.8949	20.8118
BUD13	TSS22353	13.0058	14.4896	18.6514	12.6306	19.0561	13.4877	11.1044
MXRA8	TSS18752	8.04806	25.0522	4.4154	25.5048	20.5427	10.6016	10.8624
APTX	TSS13373,TSS18695,TSS5600	14.0393	17.0502	20.8021	11.8321	13.3623	10.2876	13.6527
HERC6	TSS19583	13.8272	15.5964	13.9254	15.537	13.9916	23.4803	13.8764
MTERF	TSS27685	10.3703	18.3044	26.0261	8.60198	19.2809	8.8715	9.27371
SLC35D2	TSS17926	12.7479	13.7566	18.1487	13.0436	15.4491	11.9891	13.755
CHKB	TSS24046	16.4962	16.7936	9.4988	19.4093	14.8839	10.4278	18.875
MASTL	TSS22812	13.2166	14.2882	19.0375	13.5915	22.1663	15.7601	9.71263
DALRD3	TSS2637,TSS9240	14.4105	13.8193	9.99546	19.0879	12.8816	11.5115	19.243
TAF5L	TSS6243	15.1288	16.2213	14.3987	15.5546	14.742	17.8448	15.3039
OBSL1	TSS25257	14.4459	14.7904	4.30086	20.4263	19.1852	13.15	18.7974
PTGES	TSS1525	11.0903	12.1461	14.7519	19.789	6.92475	19.6451	20.3345
USP22	TSS20272	16.8312	14.5599	7.40175	16.2287	21.3221	17.7692	13.6977
OIP5	TSS5641	13.1161	14.0936	15.7001	8.93169	13.845	6.68296	8.51655
PPP1R10	TSS13247	14.8802	16.6157	5.9167	19.1105	11.9149	22.9525	21.8898
FDX1L	TSS13364	13.1661	11.941	10.4659	12.4226	8.46944	6.73452	13.9795
LAT	TSS1128,TSS5150	17.222	12.2552	11.0922	19.9795	10.0855	9.74473	24.9196
TPMT	TSS16716	15.5069	15.5288	29.3615	13.5858	13.085	12.9135	7.23743
KIF3B	TSS7353	18.9142	14.2321	7.16468	12.9249	18.1866	25.0886	16.2909
MED21	TSS12419	11.6978	17.5672	25.2931	9.08224	11.8042	9.71995	9.97597
ZNF706	TSS27774,TSS5837	14.1089	16.7677	16.1535	14.028	9.37923	9.5141	11.6376
KPNA1	TSS24490	17.9741	16.4254	11.3343	16.1385	18.6869	19.9679	13.0054
DHRS4-AS1	TSS27630,TSS29474	13.8138	15.4707	21.8763	11.1928	17.5249	10.161	10.6354
SLC39A13	TSS1295	13.9804	15.2798	8.92065	20.9613	8.12684	13.539	21.2899
ELMO3	TSS5910	16.1395	12.7794	6.68951	26.8885	9.53616	13.4369	23.1049
SURF2	TSS6625	11.6817	12.9465	13.4522	11.1351	12.4599	11.3411	14.6782
CDC42EP4	TSS12949	13.8736	13.7695	7.14582	21.4679	14.1472	17.8554	21.2312
USP15	TSS11424	13.4936	14.9196	21.7083	12.591	14.6133	17.8635	11.9892
H3F3C	TSS19451	16.208	12.2877	14.5863	16.3136	12.2577	12.6984	22.0982
HIBCH	TSS13037	20.8896	12.8386	14.7887	15.8243	15.3934	17.1265	11.2741
AKR7A2	TSS5619	14.0488	12.0417	12.581	17.802	12.4923	12.1168	15.0043
RMND5B	TSS930	15.0024	14.3441	12.9392	16.4457	11.1157	11.3494	22.6987
NOC2L	TSS17844	15.927	9.18678	3.41768	19.2677	34.0769	16.1894	15.2495
BPHL	TSS23331	14.3409	15.8156	17.482	17.002	16.0073	13.1535	16.3589
DCTN1	TSS26994,TSS4117,TSS4852	18.8624	9.96688	3.15817	19.0489	23.378	24.4517	16.7056
SOX4	TSS19081	17.1812	15.8114	9.95607	17.2629	17.4695	23.5971	8.31817
GTF2F1	TSS9211	17.5987	11.8077	3.84753	22.0821	16.6895	21.8386	19.4439
C16orf72	TSS9719	14.5655	15.1468	15.7988	13.5407	18.0782	19.2401	10.1846
NOC3L	TSS14773	10.3682	15.4892	21.3821	10.8415	23.3868	11.3627	8.4397
FBXO22	TSS18434	13.9015	18.0682	22.7849	10.5898	11.5923	10.1492	13.1187
CHUK	TSS1960	14.4736	14.5079	17.0453	14.1195	17.2446	15.9668	8.78026
STAMBP	TSS18672,TSS2679,TSS7557	16.2678	14.482	19.575	10.9835	17.6944	15.6288	12.9218
GSK3B	TSS22016	17.4937	16.4404	8.50612	13.5395	23.3156	23.8987	11.9541
TUSC2	TSS15904	12.6812	14.988	16.4577	16.9337	10.8571	9.82823	15.4546
MFN2	TSS17597	16.5448	14.5522	5.59493	17.8331	20.4542	22.5807	17.8219
TBPL1	TSS20847,TSS5741	11.568	17.4039	25.4591	13.297	12.1293	10.3627	11.7188
AP3M1	TSS20384	16.0744	17.9852	15.4775	16.297	19.0473	18.2119	10.5674
ABHD2	TSS15679	18.0253	14.2553	3.23759	14.0318	20.5504	27.1334	16.5404
AGPAT9	TSS10156,TSS18119,TSS8326	19.5178	9.38187	13.4137	10.0228	29.3079	18.1504	10.4602
C10orf35	TSS18761	13.6994	18.9456	17.0587	18.0733	9.5712	12.1582	15.5116
WDR45	TSS10074,TSS11719	16.7015	15.9259	8.5801	19.0179	7.70582	16.8929	20.7477
FBXW11	TSS18047	19.2759	17.2283	10.46	15.7528	18.6852	19.8441	13.1864
C1orf35	TSS462	16.2152	11.5461	6.06303	23.0994	15.9245	16.0013	16.7686
NDUFA10	TSS25515	16.8296	12.9567	15.0466	16.9677	16.3175	15.3991	15.6705
KCMF1	TSS6244	13.807	14.711	19.3537	11.8199	13.4033	12.4246	11.7322
LINC00326	TSS21485	13.3158	12.7878	24.2011	5.94088	10.9912	6.03019	10.0332
LOC339803	TSS14094	8.77283	15.8888	15.6984	7.75263	12.1376	7.87086	10.617
KCTD20	TSS29045	15.2342	16.5107	17.5589	13.1653	20.283	17.2695	12.8885
YDJC	TSS19474	11.9623	10.2425	6.18907	22.1041	9.18921	12.4363	22.0914
PCYT2	TSS2504,TSS5224	14.5932	12.6991	9.83318	24.97	10.2782	14.5699	20.3827
CSNK2A2	TSS4573	16.3852	14.7754	7.57502	18.8523	22.5678	19.6948	12.9043
DDX19B	TSS20603,TSS21432,TSS23984,TSS8473	16.5462	13.2909	13.3867	13.5219	17.1257	18.5622	14.062
WDR70	TSS29697	17.652	11.3292	14.3986	17.6721	21.348	15.6576	13.6751
MCEE	TSS3923	11.0945	15.9356	28.4521	10.5666	9.69295	7.806	12.6457
FGFRL1	TSS18326,TSS18969,TSS21339	18.1261	15.4666	3.95604	18.0471	14.6141	17.4991	21.7452
SNHG11	TSS3526	12.0698	15.3338	8.85311	13.9116	10.3883	11.1394	16.0689
LOC152217	TSS8010	11.878	15.1765	13.4383	16.8894	10.5396	10.4947	16.1976
SLC38A10	TSS19157	16.6536	9.39676	2.83906	28.6577	12.8672	22.9431	20.6315
RABL3	TSS6581	15.6885	17.5789	18.0109	12.1315	14.3159	14.3118	11.7171
NFIL3	TSS17899	16.8679	18.0198	17.389	16.6255	15.4496	13.4162	11.3977
RBM5	TSS15015	16.2649	15.5579	9.85313	13.4721	24.9042	14.2685	17.3373
NCOA5	TSS3123	15.5766	16.6651	14.1768	15.5122	19.0205	14.6484	13.084
CTCF	TSS24350	17.4801	13.2973	9.2437	16.6843	21.7489	20.891	11.8449
TMEM129	TSS20066	12.9875	15.7538	6.69763	23.7662	12.6462	15.044	21.9108
CTPS1	TSS1381	19.2006	11.8647	12.6385	14.1246	19.6995	18.108	13.6764
TTC5	TSS20551	15.8539	13.9042	19.2935	13.3885	18.0028	10.9191	14.9496
TEN1	TSS17530	11.373	12.9891	17.4472	17.284	11.7379	9.70371	17.5897
BUB1	TSS9730	16.6745	11.8012	12.1597	11.4763	26.5684	16.3458	9.68179
DNAJA4	TSS13307,TSS28971,TSS7451	20.5158	18.2775	12.8809	19.0111	8.66492	16.6057	17.9469
SMARCD1	TSS21617	16.9615	13.7247	5.26756	16.9528	22.8289	16.9153	16.8228
CIAPIN1	TSS25332	14.6434	14.5609	14.2105	16.7632	14.7066	13.763	19.2786
TRIM25	TSS24090	13.258	17.8859	9.33322	19.7281	16.6401	13.972	17.279
CKAP5	TSS22695	19.4911	11.4873	5.20491	14.2827	29.8906	23.5409	12.6128
FAM118B	TSS6257	14.769	15.1436	22.3334	12.6564	13.2745	11.7841	18.2868
CCDC50	TSS10321	14.6433	16.9448	18.3092	14.0608	12.8244	19.7052	15.0929
TCTA	TSS8168	16.0976	18.8296	19.7397	16.8201	5.88045	14.1555	21.9954
SENP3	TSS29597	16.1296	13.7996	13.016	19.4769	14.9642	13.5945	15.8196
SPNS1	TSS26664	16.889	13.3564	5.50208	20.9238	13.3989	18.6529	23.2431
TRIM14	TSS15583,TSS15591	17.9903	17.0286	5.14181	17.9562	14.0602	20.8988	22.4935
XPO6	TSS9262	18.2571	14.687	5.1339	16.7354	20.74	17.3974	19.162
CHSY1	TSS18536	17.7544	12.6365	9.10217	20.6309	15.5332	19.4581	13.2875
TMEM42	TSS3785	9.60302	16.2131	15.6741	10.6955	10.4538	7.09882	21.5124
ANKZF1	TSS22863,TSS311	16.0214	14.6473	10.6719	18.9568	19.7846	12.399	17.463
UBE2S	TSS28938	13.0525	9.67089	8.14601	27.2114	14.5642	12.2146	17.0281
ACOT4	TSS16729	11.9634	13.2962	17.0393	11.8363	11.5577	10.523	17.3145
ALG13	TSS6577,TSS8124,TSS8929	13.0152	22.5283	25.4034	9.87327	4.7019	7.5873	10.7259
WFS1	TSS14379	15.3295	13.2766	3.49418	25.1931	8.60852	21.2779	26.7487
GTF2H4	TSS444	16.0199	15.2505	12.0235	18.8846	17.5543	13.132	14.88
SYCE3	TSS12035	13.3491	13.31	12.9374	14.7642	1.38763	12.7486	15.0695
TTLL12	TSS16112	16.7064	12.1984	7.05567	23.3536	12.1684	15.6438	20.7549
DNAJC1	TSS21788	16.3158	13.7218	17.2034	21.4796	12.1522	20.7853	14.1262
SREK1	TSS24441,TSS7746	17.1638	13.6066	9.62814	11.8088	27.3235	19.2751	9.44225
FRG1B	TSS27544	16.0466	17.2579	13.8167	13.6682	17.9724	17.4999	13.8197
SMARCA5	TSS27147	18.0103	12.4274	9.78251	16.944	25.0063	25.5287	11.1254
TCEB3	TSS10782	16.8895	15.003	12.4095	16.0446	22.5622	16.7	15.528
TMEM184C	TSS20457	19.4211	19.3056	14.9977	13.0882	16.8102	16.758	13.7634
MAPK8	TSS20903	16.6115	15.7326	15.844	14.7688	17.6471	19.5999	12.8087
ABHD3	TSS23365	19.1172	20.1289	23.7607	11.4077	10.0714	7.55546	11.6621
C11orf52	TSS7202	10.3196	15.2954	15.5237	15.1992	8.66531	12.8301	18.6516
FTSJ2	TSS27762	16.9699	13.6229	11.3735	17.1882	23.3769	17.873	15.1381
SCRN2	TSS18715	18.561	13.7398	6.77542	20.9415	12.1659	18.4146	17.0465
LOC100506714	TSS19649,TSS29904	7.87467	14.5604	15.5568	8.29195	7.43654	7.08133	14.913
ISOC1	TSS14038	18.9533	14.0555	17.275	17.3566	19.3916	17.1677	11.1695
WNT7B	TSS24045	17.835	13.1593	3.10971	20.8747	14.8382	19.518	23.4201
STK16	TSS13372,TSS7299	13.9592	14.6768	17.2162	16.7112	12.5742	12.6343	21.1289
DLGAP4	TSS10990,TSS24257,TSS5336	18.9022	15.1565	4.30514	20.5469	13.2683	21.4912	21.9336
PPP2R5D	TSS24318	17.6365	15.2144	9.69626	16.4794	18.7918	16.6075	16.5255
TATDN1	TSS17425	13.9703	15.6647	23.6085	8.84956	19.7843	11.4649	11.6651
NXT2	TSS10383,TSS28369,TSS2927	13.6525	18.6134	30.7466	11.5772	5.86903	11.6787	9.25859
RGS3	TSS10163,TSS15474,TSS22962,TSS23421,TSS27767,TSS27810,TSS349,TSS5117,TSS9030	14.9031	11.9529	11.34	23.2383	13.8063	15.5771	21.1974
HIATL1	TSS17395	18.4776	16.7706	14.2282	16.7113	15.5681	18.3037	14.0784
RNPEPL1	TSS13025	15.6552	11.184	3.4891	24.4919	10.971	19.1129	28.6257
HERC4	TSS23549	16.7751	17.0327	20.359	15.6064	18.0197	15.0417	9.8812
COQ4	TSS6618	15.3265	15.168	10.4783	16.0104	10.3469	15.3662	23.5987
ATF7	TSS13285,TSS5288	12.3317	14.5024	19.8366	9.88577	19.8574	15.8231	10.8228
LRP11	TSS5647	18.4079	14.3579	9.55389	20.0336	13.1027	15.7233	14.9684
DGKA	TSS29403,TSS9049	16.2236	15.8886	8.1536	15.6133	20.9653	15.5402	15.9823
MPHOSPH10	TSS2955	17.6411	13.6762	10.6199	15.0116	27.0462	21.5658	10.2342
RNF25	TSS12925	13.7616	15.2068	15.772	20.9096	9.42557	13.9984	21.5408
NUP133	TSS18877	16.3696	13.4275	11.6355	15.2282	22.8337	15.7862	10.4354
HLTF	TSS10354	19.6651	12.8292	11.4953	15.0297	28.1292	21.6213	9.22936
SNRNP35	TSS12347,TSS4422	17.0419	13.5949	8.36135	26.6957	15.7123	19.9366	16.9022
MAP3K11	TSS18568	16.3197	13.1776	4.00668	24.3054	9.31898	20.0406	25.6029
SMARCAD1	TSS23851,TSS24894,TSS28997,TSS6134	14.6568	18.9491	24.7003	11.7831	18.2415	13.0589	9.16656
INTS10	TSS3624	14.026	15.5846	14.6353	17.7627	12.9185	11.325	15.3342
GSPT2	TSS23798	18.4209	17.111	19.0424	17.411	6.91291	17.8214	17.2417
MAN2C1	TSS29408	18.2906	15.401	5.27931	21.7182	10.7809	12.61	22.4907
HARS2	TSS17483	21.0239	13.4573	7.5491	20.1821	23.192	19.9	16.1753
AIMP2	TSS9466	16.6284	15.2271	20.193	14.603	11.9837	16.1635	17.7698
SMC3	TSS24074	13.2721	9.45847	5.32298	13.2842	41.4564	28.3984	7.60985
SYMPK	TSS17518	17.5308	12.3753	3.76214	22.9432	18.4111	20.4954	21.9334
TRAFD1	TSS14309	16.5536	17.5382	16.2043	21.6722	9.42427	19.4494	18.672
PMPCA	TSS18170	15.5137	12.1281	10.9764	20.6867	16.6759	16.8502	17.7549
SLC15A4	TSS8964	13.9567	14.9885	11.9518	16.8962	18.4362	19.9921	12.0804
POF1B	TSS15353	19.168	18.3207	24.9238	14.4587	8.41765	18.3446	11.522
ACAD9	TSS16402	18.1003	13.9172	11.8209	18.2622	19.4343	17.0261	14.8394
APOBEC3C	TSS26344	18.5121	19.0601	8.95694	15.6137	13.5868	19.5818	20.1822
EZH2	TSS16034,TSS5301	14.2839	12.1722	16.2236	11.5237	29.3497	12.9112	9.44928
ARHGEF16	TSS15881	16.6628	14.0497	6.51247	24.2387	10.8482	16.16	23.1078
CPT1B	TSS1083,TSS17370,TSS23368	14.9464	19.8059	6.36971	22.8435	12.0059	8.97032	21.5161
TIPARP	TSS10494,TSS27637,TSS3481	15.913	17.0034	20.2785	12.5043	16.542	17.4472	12.4926
GTF3C2	TSS24660	16.0643	14.0669	8.07304	16.9219	20.0555	20.1528	14.3147
TMEM222	TSS24753	13.9401	15.2001	7.63998	21.9496	11.7764	18.7268	18.7635
TBK1	TSS16062	15.748	14.1203	18.2093	16.2155	15.8971	18.9167	11.1751
TP53I3	TSS22715,TSS6014	20.2828	13.6168	5.68818	20.0386	12.1056	15.0174	19.8542
RPIA	TSS5173	13.5682	11.0342	13.2346	14.897	22.4584	14.0274	8.15657
LY75	TSS16378	18.3387	16.3651	12.5245	14.9264	9.60487	28.5393	12.6975
PDHA1	TSS2848	23.546	14.6813	9.20926	22.3613	9.06466	21.6254	17.6855
UBTF	TSS11963,TSS4086,TSS7393	17.4254	11.6872	4.83741	18.6257	28.9244	20.28	14.6954
TMX4	TSS3433	18.1508	18.0589	22.3817	10.9349	11.3795	17.2438	16.4826
AJUBA	TSS15908,TSS8309	19.4481	15.6068	12.9867	14.8364	20.095	20.3673	14.442
PRKACB	TSS14929,TSS2117,TSS2698,TSS2714,TSS3057	18.0066	15.0452	27.1544	8.58076	10.5087	13.0285	7.93071
PPWD1	TSS15455	18.158	13.4822	10.6198	15.2875	32.7652	17.9073	12.2877
TMEM120A	TSS27741	12.8997	14.3646	11.8767	23.4845	11.8242	15.8575	23.0861
UBXN8	TSS14821	15.4993	16.809	30.338	11.9631	12.8889	10.7509	12.3184
BBIP1	TSS12670,TSS28196	9.8847	21.1714	19.8429	10.379	11.4592	9.14389	11.4681
UNK	TSS13522	11.9765	14.0116	14.6258	9.37519	15.132	10.055	13.0728
NPEPL1	TSS6076,TSS9422	19.7064	16.305	6.81387	22.278	5.7832	16.5628	19.2861
PRPF18	TSS389	16.323	14.1682	15.5586	17.0878	18.5602	21.7554	12.4309
FBXO11	TSS10813,TSS29607	15.9554	16.1434	13.8617	14.2749	21.8663	17.0129	9.80274
MAP2K2	TSS14348	14.4366	10.4407	5.93053	24.9464	11.9939	15.2336	21.9989
MOSPD1	TSS14732	10.7471	20.883	26.8083	7.21374	3.96238	7.44992	10.1301
GRAMD1B	TSS12883	17.1419	17.1228	10.4077	16.0494	13.1965	18.4592	25.6549
NUPL2	TSS23897	14.6999	18.41	24.1051	12.9444	14.1953	8.70959	13.2605
SGCB	TSS19737	17.91	17.9842	20.6565	13.6519	10.0697	13.6929	12.6725
ARMC8	TSS21295	15.7579	16.3598	20.7293	11.7086	18.6265	14.7299	11.5325
TYW3	TSS15910,TSS3746,TSS8219	9.11091	9.02407	14.6116	9.5141	56.1197	12.3121	9.04237
MAP4K5	TSS6932	20.8287	14.9598	9.8123	12.9377	25.9135	20.1642	9.81276
CHST15	TSS21543,TSS2879	15.6879	15.3832	5.3469	22.8104	22.8514	23.7347	17.7547
C9orf85	TSS3349	9.89429	16.3406	22.4402	6.84276	11.6669	6.84939	8.58343
UPP1	TSS1266,TSS6583	17.9809	7.90545	10.9736	14.6124	10.278	8.68123	22.0438
SLC25A17	TSS4339	15.0055	15.7432	15.4406	17.9425	11.8081	14.863	14.1272
TRIM47	TSS18000	16.1439	14.2368	6.14828	25.6396	11.9461	16.8297	22.8502
C9orf78	TSS5256	18.3423	14.0694	10.3002	21.9597	18.8564	22.0415	14.9443
GALNT10	TSS26566	15.6954	10.7822	5.26595	16.2844	39.5995	17.8433	14.7117
PHYH	TSS10615,TSS16665	14.5481	15.9115	21.164	12.9051	10.6773	12.2565	11.929
OMA1	TSS3738	16.5935	18.1813	22.8983	17.8224	15.7568	10.1823	12.4381
NUP62	TSS24499,TSS25834,TSS28839,TSS5513	17.7467	14.9438	5.8324	20.2034	19.9931	17.2013	19.5382
ORC6	TSS2957	13.3795	18.1811	25.3919	9.89132	16.3566	8.32578	11.3443
RNF138	TSS10725,TSS18473	17.9582	21.7144	30.7733	11.9027	6.79284	9.80123	6.2436
SCAF11	TSS12277	17.2534	14.7423	13.8669	11.9018	24.5333	22.1447	10.3016
PNISR	TSS26958	15.5408	14.9175	9.53911	13.311	35.1986	14.2926	12.8816
MED1	TSS14075	17.483	12.6823	5.10418	10.5018	34.9751	26.9663	12.6643
PCIF1	TSS12802	17.0739	14.6253	4.31887	21.442	15.0408	17.4504	22.6544
MCM2	TSS6828	19.7613	10.7336	6.99557	21.2677	23.2321	19.3104	14.3459
DCUN1D4	TSS4691	13.4397	20.6194	32.0592	13.9766	12.9118	11.4516	8.80206
SNORD116-19	TSS16302	134.638	0	0	0	0	0	0
RAB35	TSS16984	16.0074	14.8596	8.95613	23.5136	14.6656	20.173	18.5792
VRK2	TSS28059,TSS6142	15.1667	14.4406	23.7982	11.2796	13.9177	14.6166	11.6437
UAP1	TSS1964	15.7201	15.5901	16.9359	12.755	19.5091	16.1001	13.6474
IL1RAP	TSS8015	17.9265	15.7993	21.0282	14.7664	11.885	25.3031	9.17971
SCNM1	TSS21195	14.5039	17.6758	19.4969	16.9511	12.1644	12.2457	21.0017
EIF4EBP2	TSS19493	12.0361	17.2557	11.1968	14.4031	29.182	15.2514	10.7149
KIAA1033	TSS24747	18.0776	16.7793	22.1868	14.0586	15.6899	17.6628	9.69937
CLDN23	TSS17631	12.2962	17.6724	10.6179	29.8986	3.4646	18.9744	17.3513
WDR77	TSS16332	16.5437	13.0516	10.322	18.9339	20.695	14.2215	15.7772
SLC4A4	TSS1129,TSS4000	16.0153	13.9675	10.0072	14.1693	44.2787	11.3741	7.24329
TTC32	TSS26878	13.3515	20.2288	22.8884	15.0829	9.92818	10.2891	7.86296
RPRD1B	TSS21467	18.1057	15.6565	16.0982	15.0863	19.0451	17.5044	12.2631
SMPD4	TSS23900,TSS26520	17.7483	14.844	4.88298	18.0242	21.8704	18.1978	18.7468
PNPLA2	TSS27100	12.6009	14.0147	4.18898	29.4803	12.8185	18.1291	25.7947
VIPAS39	TSS29094	17.2696	14.6142	15.2544	15.7699	19.0002	13.7053	17.3207
PREPL	TSS11686,TSS8338,TSS8554,TSS9273	17.3706	19.3609	20.0549	14.3148	20.5429	15.8669	10.4175
SCO1	TSS24531	18.6979	15.8801	20.5269	15.8551	17.1927	14.8226	15.6353
SOX2	TSS26448	14.9735	11.433	9.52276	17.6623	38.0211	12.4813	7.44137
HIST2H2BE	TSS7270	16.1763	22.5351	13.532	16.4672	12.718	14.3091	22.0429
DNAL4	TSS14029	15.7906	18.6217	12.9922	19.956	6.74298	13.9244	20.8643
FAM111B	TSS17446	17.9147	12.3849	10.8165	12.7037	32.9114	21.1625	9.59833
NT5DC2	TSS1235,TSS6550	16.4383	12.8976	11.8906	17.4887	21.9385	9.72263	12.6678
FBXO38	TSS22570	16.2455	15.7814	21.0147	13.4889	19.2796	17.0698	12.2423
TRABD	TSS9900	16.3733	13.1507	5.0445	27.4287	8.94734	12.5451	25.038
ZNF770	TSS23076	21.0954	18.9978	19.3501	12.9183	16.09	21.6671	8.22891
SHISA2	TSS16395	16.1361	12.3147	9.49573	18.2968	22.713	13.4546	10.8192
SF3A1	TSS22711	20.9924	14.7137	4.58065	19.3301	16.5056	21.2009	19.2857
TNFAIP1	TSS28052	17.626	15.9695	11.6599	20.1023	13.9258	18.9366	18.6286
RBBP8	TSS15644,TSS446	14.5319	16.2732	22.9492	12.1328	21.9584	17.3023	13.5714
ABCF2	TSS961	17.4383	11.2695	11.2844	20.4978	23.2046	20.8204	14.8334
GCA	TSS21842	16.1896	17.8762	31.1835	11.2961	8.95284	9.13527	9.46582
SLC25A40	TSS2342	13.661	17.4092	27.7867	12.4217	16.5468	12.5832	6.75784
SNORD23	TSS7285	0	34.6759	0	53.4708	0	0	0
USP5	TSS15683,TSS4587	17.8889	12.6173	7.51935	22.9959	17.6468	22.5266	19.2029
SEC24A	TSS12307	22.3123	15.9777	17.89	13.1158	16.015	20.2209	11.3189
CUTC	TSS17136	13.2182	14.1344	19.0528	19.3175	19.2014	15.5107	11.6289
RPS6KA4	TSS26767	17.1068	12.6835	5.36809	21.8802	18.0914	22.5317	19.1377
PLCB2	TSS16986	19.736	16.366	4.15808	21.2514	14.7202	18.3765	21.0411
HS6ST2	TSS3157	17.9908	13.5827	14.2158	17.6403	24.4643	14.7059	8.75509
AFMID	TSS434	13.6229	14.9927	15.9445	12.9171	17.2094	10.141	21.4532
NR3C1	TSS2278,TSS25402,TSS28673	19.6104	16.6128	12.6511	13.82	22.9575	22.3486	13.0486
TMEM41B	TSS26103	15.5376	15.7731	17.927	12.3424	11.007	13.2046	7.42187
EFR3A	TSS21301	19.7476	18.2773	20.1254	13.9675	15.8049	16.332	11.028
SUMF1	TSS28634	18.8816	14.9791	8.68004	22.4231	18.8721	18.3704	14.315
TCF19	TSS15189	19.6297	16.3391	10.7792	16.3178	19.3164	14.7778	14.8008
DNAJC14	TSS11361	17.5408	13.5694	10.8288	18.9929	19.7587	21.221	15.1962
GCSH	TSS23810	13.8646	14.6875	20.3104	13.666	18.6534	8.49294	7.89515
ULK3	TSS11155	15.7311	17.5628	7.78807	19.0445	13.7038	10.8837	22.4458
P2RX4	TSS9481	14.9259	16.956	12.4815	23.9621	8.77421	12.9388	20.6288
RNF113A	TSS5309	18.9121	13.8943	19.2026	22.0146	8.82759	12.4962	18.6085
CMAS	TSS20787	20.7295	13.8698	16.6405	18.8325	14.1198	20.8872	11.2055
IMPAD1	TSS3836	19.6604	18.0989	12.7738	14.6084	14.3533	24.9054	10.7985
SPAG9	TSS21165,TSS29813	19.473	14.0836	7.22163	13.6403	24.4139	25.4355	11.8004
KDM3A	TSS19698,TSS20753	17.9998	13.6691	8.8201	19.1519	27.0287	27.7586	8.80377
CREB3L4	TSS13305,TSS6780	18.6878	17.5147	12.9976	21.4507	19.7863	11.9462	16.3984
MEAF6	TSS354	17.6806	20.7616	22.1433	14.445	11.4601	13.328	12.3481
TEFM	TSS22180	12.5513	19.2289	24.8604	9.14593	15.64	6.99238	10.9646
PON3	TSS8398	12.2241	19.0069	30.0389	13.4814	4.69984	11.7638	16.147
RIT1	TSS1360,TSS20373	16.0823	15.2821	20.6601	13.12	18.6118	16.6076	13.9641
DHFR	TSS4870	15.2002	14.199	18.9548	13.0351	24.7326	14.5118	9.38298
TCTN1	TSS16506,TSS4586	11.7604	16.643	13.3626	19.9091	10.4318	14.0295	14.88
SCAMP1	TSS24763	20.0503	20.7708	28.2137	15.8995	9.71732	15.7796	8.90755
MAPKAPK5	TSS15218	14.6199	16.8353	18.5911	15.5999	16.5687	14.3503	15.0824
PELO	TSS1375	20.0654	16.0104	19.0889	17.7795	10.3831	15.7589	18.6552
UBE2MP1	TSS922	14.301	13.4533	17.0185	19.3575	14.9412	14.4467	15.9986
MED18	TSS15700	13.7806	16.3491	20.3133	14.5232	12.6842	14.173	15.026
PRPF38B	TSS27439,TSS27440	17.0292	15.8399	12.3137	14.5619	25.979	17.0374	13.3332
TRIM26	TSS28845	17.659	14.9086	6.22698	22.6982	16.5038	26.0228	21.0399
CRK	TSS15657	18.5861	17.4944	16.4779	15.1291	19.2367	20.9383	15.3501
PI4K2B	TSS27295	18.6428	17.7909	21.5586	15.3098	12.6774	24.0813	9.42217
POC1B	TSS1856,TSS24157	14.0772	18.2505	31.2055	10.7252	13.4701	10.707	10.6047
PKP4	TSS6235	15.7977	16.3506	9.01047	17.2043	23.3632	20.819	15.8571
PNPT1	TSS19299	15.7353	16.7093	24.1251	16.0257	13.116	16.458	17.437
CD2BP2	TSS14749,TSS5603	19.1036	15.6432	9.07771	22.5114	16.7147	18.5938	19.0138
HK2	TSS6867	40.7833	20.1584	2.43879	6.99068	8.8948	10.3996	23.938
BCAT2	TSS25642,TSS2905	16.8263	13.8134	8.89013	25.3639	14.6899	14.1612	20.036
MARK2	TSS23581,TSS4418	17.4395	15.102	4.74551	21.6333	17.3416	22.7485	21.9538
HBEGF	TSS12472	19.6546	12.4487	8.55371	17.6364	25.2932	25.0267	10.7759
TRIM37	TSS22084	18.1676	13.6843	12.4344	17.0381	26.7277	20.7086	12.0994
CCDC85B	TSS23765	8.31123	4.94931	3.77308	42.9823	18.0932	19.7083	15.296
HLA-G	TSS29087	17.892	17.7506	13.5646	29.047	3.22113	19.0703	26.9507
SHKBP1	TSS23834	18.918	12.64	4.64065	24.932	11.4171	16.9292	24.9617
IRF6	TSS10033	20.0625	14.4784	13.4221	21.3161	13.1924	22.6234	15.3466
RFC3	TSS7840	17.4756	17.3285	28.1927	10.639	17.2005	10.4618	7.76703
MFSD5	TSS18200,TSS22943	15.2728	15.1109	9.23085	21.2955	10.1159	13.649	18.0577
LOC645212	TSS14522,TSS15368	11.1958	18.1081	21.8053	12.5918	11.2289	9.78777	10.5016
BBS2	TSS3576	18.1866	15.422	17.1544	17.7967	22.6068	14.4735	12.2384
NAB1	TSS22733	19.1862	12.1568	14.6072	17.8793	19.7339	20.776	12.0824
NR2C2AP	TSS13811	14.0234	17.0763	16.3738	21.7369	13.3738	12.2026	14.8665
ASB8	TSS18407	14.9321	19.6513	19.5362	12.8106	13.8341	16.5572	17.7139
HNRPLL	TSS20436	15.7599	15.124	19.6378	14.3103	17.9756	13.6914	11.2278
UBE3B	TSS24258	12.7007	16.4031	13.6748	12.7322	17.4975	12.5882	16.0724
MRPS2	TSS1763	15.8682	13.7696	8.44388	25.0956	13.2228	16.4788	21.2096
DNAJC5	TSS3522	17.563	14.0308	7.04916	20.5826	20.7967	21.427	18.9134
MUT	TSS21065	20.9893	16.42	21.2982	17.4831	19.1694	18.1821	11.4184
DNAJC3	TSS27528	21.43	15.6641	9.93804	18.1208	16.3319	30.9298	13.1633
PTPRU	TSS15958	13.9408	14.267	3.2521	28.1921	12.7535	26.9857	22.6642
FPGT	TSS25938	9.21605	16.1207	29.4777	7.22244	26.9479	8.71644	6.72459
PCNXL4	TSS2012	17.135	17.631	13.2096	13.3915	30.48	17.8203	11.7844
PTPN11	TSS25608	20.359	14.7816	7.73476	14.9462	24.2906	27.6387	11.5661
NUP153	TSS6728	16.4664	15.7262	11.1013	12.7189	30.4161	21.956	10.8351
C7orf49	TSS21643,TSS24324,TSS4534	15.1254	15.1214	12.3594	16.3845	23.1414	16.3758	18.015
CST4	TSS24056	14.7462	10.8791	11.1583	49.6497	0.538663	3.63105	21.9125
AHNAK2	TSS15769	19.5053	11.6321	2.63572	14.99	20.6391	27.1776	21.7211
KANSL1	TSS11744,TSS16284,TSS25545	17.7184	16.8872	7.36036	16.7361	27.2243	19.4607	15.955
C3orf52	TSS3381	17.5212	18.1108	21.914	14.2519	9.72864	15.9106	16.5442
TSEN34	TSS11801,TSS18131	15.2202	14.7107	13.1142	23.9341	11.2721	13.6116	17.9908
DPYD	TSS7147	16.8971	15.0693	14.6415	11.4111	23.0524	20.2277	11.8161
KIAA1598	TSS19854,TSS7237	18.417	17.7145	16.4397	14.4489	20.6472	22.0229	11.9568
PIGG	TSS4888	17.9105	16.5737	10.2022	18.1067	16.4125	21.3987	16.2858
RNASEH2B	TSS26740	12.5108	14.7656	20.7833	9.59657	18.0245	8.35665	9.13329
FTSJD2	TSS16276	19.0958	16.905	8.71129	20.9809	17.4779	19.2266	22.3138
SDCCAG8	TSS21446	12.4901	11.6485	14.1162	10.7404	19.648	9.38516	18.5957
FTH1P3	TSS18955	20.4185	12.8925	7.77401	18.4894	12.5495	20.9126	18.5163
PRIM2	TSS27288	18.5753	17.2147	19.4978	11.751	24.8101	13.4866	11.6301
TIPIN	TSS15481	16.8824	18.0446	21.8528	9.5092	18.965	13.6825	11.4356
MED19	TSS7528	12.0248	15.4652	19.9396	17.8751	10.4183	9.86382	16.802
CPSF4	TSS21303	12.5465	13.2446	15.8179	19.9661	21.6134	11.8735	16.0842
NR1H3	TSS18323,TSS24528,TSS9849	12.252	15.9433	24.8529	19.9372	11.6985	11.8612	19.3538
HTATSF1	TSS13931,TSS160	24.3448	12.3019	5.63906	18.599	19.6101	33.0259	12.0431
AIDA	TSS20451	20.9598	20.2033	16.9154	16.01	15.6846	15.8681	14.3067
TMEM69	TSS20972	15.1945	17.8449	13.1901	18.11	21.1798	15.2843	14.7985
HS2ST1	TSS8461	17.7444	17.1082	14.9187	15.3062	15.5693	27.9186	11.15
CDKN1B	TSS5935	16.4426	14.4095	19.6419	18.1989	24.7455	13.8942	9.02768
CHCHD6	TSS2306	16.6046	11.0417	8.4617	18.047	7.23109	14.4195	15.8793
FABP5	TSS6712	15.4042	13.4155	16.9319	9.25588	17.0761	5.06477	9.68963
ESYT1	TSS15300	19.5914	13.1748	6.31072	24.8112	23.0709	21.3376	16.1889
TXNDC15	TSS4857	17.4121	16.2137	22.1394	13.388	11.3313	13.7656	15.1424
2016-09-08	TSS18691,TSS7493	22.7962	16.3803	7.68946	16.5301	17.4337	19.0032	18.6198
KLF4	TSS25782	15.6482	15.2071	8.59492	21.0984	13.3501	22.2907	16.549
NOA1	TSS20674	14.9312	16.2987	12.0815	19.6005	20.199	16.3897	15.2958
GFPT1	TSS5971	21.3804	16.7026	13.1248	16.9697	11.8243	24.0247	14.4231
PGAM5	TSS24749	16.1997	14.3676	15.2623	18.1977	15.7869	13.8328	18.0452
TMEM87B	TSS4958	20.2841	19.1264	20.3099	17.1452	11.6246	19.3376	11.6616
SCAMP4	TSS2827	16.8798	15.3387	3.92982	22.4549	12.2339	20.9093	27.9553
RSRC1	TSS16611	18.7273	17.5494	30.2655	11.4107	15.6114	16.4993	12.8385
SHARPIN	TSS15787,TSS19201	18.9781	15.0687	6.95435	26.4615	6.57564	12.9256	25.3701
EXT2	TSS16988,TSS3329	18.0924	15.9524	14.1087	18.7745	14.7907	19.7463	14.9387
GOLT1A	TSS353	10.338	14.7805	15.6652	16.1714	11.6646	12.0765	12.4784
HFE	TSS2162	18.9721	16.5729	24.168	12.253	18.8345	16.8585	11.7855
C1orf50	TSS29571	11.5788	16.2845	17.5805	14.2282	12.4138	8.21259	19.7119
RBPJ	TSS15779,TSS36	18.4544	18.9173	16.8733	15.9352	18.3538	23.1521	10.4339
MIER1	TSS11590,TSS9314	12.6324	19.5105	32.9554	12.2296	16.4485	15.8275	10.3437
SGK1	TSS2412,TSS27107,TSS27185,TSS9548	14.4797	20.4799	16.6397	18.3302	7.11649	22.9479	12.8295
SDR16C5	TSS325	14.5636	20.0097	22.1972	15.1882	6.5004	11.9604	17.0755
POLR3GL	TSS19636	21.7124	14.9406	8.40096	21.1328	21.6247	25.0575	13.9632
LOC100506100	TSS23807	8.02917	15.7057	13.9559	5.48781	3.8429	4.4808	9.1209
CENPA	TSS27244,TSS27245	14.2	16.6817	23.2516	8.90311	14.3716	9.58635	7.77256
BCL9L	TSS3326	19.2049	12.6801	2.0121	17.8431	18.5644	26.024	28.2605
QRICH1	TSS12989	17.6479	17.6478	10.5143	17.149	19.2703	16.057	18.347
AKT1S1	TSS23520	16.6079	13.4293	6.13297	24.2632	15.5721	16.5446	22.3027
KIFC1	TSS14092	21.6356	13.2459	9.0945	20.6203	26.0169	14.9816	16.0778
IREB2	TSS25317	21.579	19.6539	18.2919	13.3746	15.3414	21.1705	11.1858
RHBDF1	TSS20634	17.2832	14.7498	3.0984	25.1322	11.834	16.6257	26.6164
KBTBD2	TSS13055	17.2738	15.9147	13.638	15.2614	21.7674	18.3832	13.0787
CAMK2D	TSS7689	19.3406	14.5476	15.4657	14.5976	23.5277	21.2029	13.8631
HOXB6	TSS12928	10.519	16.57	13.0406	16.0797	20.4639	14.3425	17.728
JMJD8	TSS17857	16.9779	15.8513	7.35241	20.3007	14.6636	15.6883	22.0247
2016-03-05	TSS27848	15.0608	22.3129	25.4784	14.3404	10.644	12.6398	11.1049
B3GNT5	TSS27896	20.3402	18.7788	23.0061	14.1836	10.4432	15.5264	10.8966
MRRF	TSS24875,TSS3367	12.7912	18.664	20.9263	12.18	18.6518	11.2749	16.122
TBC1D23	TSS18327	17.7481	17.0065	27.7616	15.0524	14.8775	17.4821	11.3797
WDR33	TSS26220	17.4375	17.5096	19.5575	13.9787	17.6894	16.2667	13.2828
PPP4R2	TSS4348	19.2063	14.624	13.6225	12.4662	34.1627	23.6846	12.3995
VPS41	TSS19393	19.7286	16.2459	14.0592	14.8479	25.3458	22.0079	13.1588
RBM12	TSS3399	15.7225	15.8198	17.6992	15.5249	17.3246	19.3797	11.8317
CUL1	TSS24834	17.3889	14.986	14.6483	18.5738	21.4079	19.2759	13.8125
MTIF2	TSS23579,TSS4107	18.5422	15.4947	15.1199	14.5929	27.3442	21.1827	13.9029
UBA5	TSS11952,TSS21875	18.4085	15.4512	15.4056	14.4972	18.0816	19.0164	11.389
ARFGAP1	TSS29875	18.9531	14.0734	4.07971	24.1437	16.6651	18.8938	24.3621
EPS15	TSS23453,TSS2883	17.306	18.4768	16.7137	17.9091	16.0914	18.8035	12.6327
MRP63	TSS21852	10.6897	12.3685	13.6023	14.3397	11.8078	8.83412	22.3977
SLC37A3	TSS9530	15.4382	15.8949	11.436	16.727	30.261	18.9961	14.9915
PIGA	TSS4413	17.8287	19.2517	28.0658	10.5959	8.16842	14.3757	9.39587
CBWD1	TSS4022	18.7331	14.3442	13.7007	11.6962	23.9133	19.3725	10.9646
UBAP1	TSS24680	18.8146	17.9567	14.7885	18.1373	18.8683	17.8938	17.8748
EGR1	TSS13874	27.827	10.9579	2.77527	16.8286	24.2902	22.2562	19.1299
ELL2	TSS14035	24.3703	18.3387	19.7104	14.4017	17.8474	18.6441	11.2833
DPP3	TSS26909	22.3777	15.2818	7.44732	26.1708	12.0062	23.298	21.3395
CDKN2C	TSS13310,TSS21619	13.6367	14.7716	19.9227	17.3276	21.1674	13.5205	9.80705
MAP4K3	TSS9880	20.4698	19.5313	18.3548	13.5681	20.5584	18.8627	10.2654
RQCD1	TSS14783	15.6179	14.6156	16.2634	16.9211	18.1582	19.8696	20.114
PIP4K2A	TSS4681	16.1158	17.1304	8.48054	17.6245	23.9658	25.2649	12.9647
CXCR4	TSS15777,TSS22985	14.7256	10.0547	22.2878	13.375	5.67517	6.75838	13.6658
NPLOC4	TSS13434	16.5796	15.6589	7.94197	19.6813	17.6718	20.2848	24.487
C11orf71	TSS28478	7.95501	14.55	16.5791	10.0104	10.458	7.80771	15.2179
MMS19	TSS28074	15.6831	16.2035	6.23896	22.5258	25.9566	18.0528	17.0286
C11orf57	TSS17073	14.9976	15.815	16.5559	15.3525	23.2189	18.9342	13.2405
OSBPL2	TSS10659	18.4691	15.3747	8.60131	22.0043	17.3732	25.0579	16.3201
NGEF	TSS11230,TSS8833	22.2642	13.9944	8.55602	18.8505	19.5696	13.4706	19.2579
C14orf159	TSS10755,TSS13270	19.3569	17.4778	12.1875	22.149	15.4049	16.5809	20.4228
RNF141	TSS21549	19.5743	18.8578	19.8772	14.8812	13.7507	24.5489	10.9286
CRIM1	TSS4216	17.4311	13.1103	6.53837	16.3633	34.6642	27.5044	11.9688
EDEM3	TSS14693	22.4902	16.9448	11.7845	17.9904	20.4613	25.623	13.0266
ADIPOR2	TSS8891	21.4536	15.1321	13.1822	18.0181	18.5601	21.8013	15.6043
CDC42EP3	TSS26091,TSS936	14.1038	19.232	17.9456	12.791	26.0096	20.9923	10.3946
CECR5	TSS11509,TSS17150	21.057	15.2694	12.9162	24.688	11.6906	14.5028	18.818
PRKCDBP	TSS10616	12.9634	9.45993	7.16621	26.5402	15.8214	17.6396	22.2139
BTN2A1	TSS11026,TSS13895	18.5617	19.1426	15.5372	17.0943	17.1605	19.7287	17.1309
CENPH	TSS18207	19.0971	13.7135	17.9272	15.3325	24.8664	16.7193	6.14199
SLC44A1	TSS21709	21.4347	13.8195	11.9635	19.8747	21.0893	23.5183	13.7206
CENPN	TSS15495	12.3279	14.2234	18.9885	11.5031	19.9882	10.7162	12.4118
DPP7	TSS8670	12.6996	13.3268	7.723	31.6084	13.3471	14.3351	23.8673
FAM210B	TSS23299	17.7659	19.8015	17.3199	17.8426	11.254	20.9333	14.7603
CHRAC1	TSS23183,TSS94	17.9969	17.6951	14.8742	20.2333	17.5686	16.9113	12.5107
ITCH	TSS19404	22.4687	18.1316	16.3688	14.2311	17.0191	20.6061	12.4696
PMM2	TSS11228	17.1994	14.331	12.8812	21.6769	15.9407	19.184	20.3228
DEGS2	TSS11713	13.5105	7.36586	8.26374	28.3295	9.86043	18.8061	20.3302
ELK3	TSS26586	20.0993	18.9692	13.3628	12.2531	16.6385	24.3072	16.4515
ASH2L	TSS18553,TSS5532	16.5084	13.6028	14.8984	17.5323	19.7234	20.0085	13.7158
N4BP2L2	TSS19272,TSS19280	15.9784	18.2295	24.0313	13.2575	22.3336	14.7361	13.5716
PPP6C	TSS12237	16.1105	17.0481	21.4378	15.0476	14.6925	17.7824	12.2387
DVL3	TSS24775	16.4961	16.7376	4.05932	18.1882	24.0513	20.5518	21.842
C1orf116	TSS24759	19.4945	18.0573	10.3988	20.2075	9.15226	21.7431	26.0324
ATMIN	TSS58	15.4664	17.4507	16.6463	14.0902	20.3959	18.4963	16.0679
LOC100506668	TSS15842	10.5947	20.9717	22.9167	12.6679	15.3881	8.50952	18.3439
HNRNPA3	TSS9033	22.4499	13.7296	8.61001	18.8573	29.2684	22.9456	10.0322
CYTH2	TSS5843	22.3312	16.7686	5.35738	20.0605	22.1649	18.5543	19.6107
MED20	TSS2518	16.129	18.9205	23.0147	14.8921	20.2268	13.6467	15.5484
SUPT7L	TSS17601	15.2837	20.7879	18.6352	13.4387	13.3174	10.9701	17.1305
CUL4A	TSS17623,TSS23879	20.0205	15.5656	12.7374	17.1052	23.5898	21.4449	13.3979
FOXRED1	TSS22306,TSS8674	16.7359	14.8603	13.2968	19.164	16.0276	16.2908	18.5727
PDK1	TSS16633	15.6584	13.8505	27.2115	10.6129	21.9322	18.1579	9.69811
RFWD2	TSS11773	16.456	14.5327	21.2623	19.6761	22.8067	19.2342	14.4379
PODXL	TSS3056	12.0469	12.754	4.18727	20.3879	41.6811	20.1889	10.9849
NABP1	TSS10831,TSS12557,TSS15562	19.1436	23.6343	23.8893	12.3569	11.7686	15.2859	13.4728
STX4	TSS11283,TSS835	21.1043	13.2404	6.29143	23.152	14.5752	22.4006	20.5612
MCM5	TSS6008	23.9177	13.9655	9.19818	21.029	16.5763	19.1286	17.5574
CDK10	TSS25015	16.7018	17.1729	8.08458	21.2126	11.2519	12.9969	28.9224
EHBP1L1	TSS29782	19.9271	13.5063	3.74017	20.9798	23.0522	26.4335	21.1524
PRPF4B	TSS1321	16.9373	21.4337	19.646	12.7425	23.7203	16.7219	10.7343
ASAP2	TSS23719	24.1364	15.2204	6.6631	15.2288	22.0215	25.7465	15.1262
POLK	TSS20577	17.4569	20.2772	31.8415	9.96693	12.7681	12.3346	12.4871
PAFAH1B1	TSS15746	18.3021	16.7185	13.7758	17.8042	20.1695	23.093	13.0281
TPRG1L	TSS6592	16.0672	16.9024	11.9192	24.3077	13.6694	19.6226	21.1684
EXOSC4	TSS8509	16.8463	11.014	16.4512	27.2694	7.81906	12.5621	21.7987
SIAE	TSS18675,TSS19304	19.3561	18.3881	19.3826	21.2694	13.8083	19.4536	12.8519
TMEM48	TSS23679	16.4123	17.8048	16.649	13.3332	29.5447	15.355	9.30844
DDX49	TSS29654	16.0449	15.2838	9.208	28.3487	12.894	18.516	19.9085
LYSMD3	TSS16595	19.0409	26.082	29.9118	9.24998	12.3913	16.0335	8.18909
ZNF639	TSS27655	15.0189	19.4652	22.6163	14.139	15.0977	14.5008	11.1449
DYNC1H1	TSS21094	20.6928	11.0169	4.25616	19.5965	34.1253	24.0373	18.3007
RMI2	TSS20200	19.568	15.4424	12.4581	21.127	28.0557	16.3909	11.2969
METTL2B	TSS6962	15.7551	16.418	25.5859	13.241	19.0092	12.6462	14.084
CLK2	TSS12589	16.138	16.8073	8.79863	18.1092	21.6068	11.8538	20.8958
C4BPA	TSS13726	8.40283	36.4815	10.2522	22.3294	3.00498	21.2434	15.1828
PRPSAP1	TSS12010	17.2907	16.2306	16.3648	17.4294	16.1064	12.6212	14.3983
PELI1	TSS22653	14.8332	18.8305	28.7857	10.8656	10.4011	16.7553	15.0477
DNPEP	TSS5769	15.9981	15.542	13.5587	21.0941	10.2257	18.8574	26.7865
PPP1R1C	TSS28760,TSS489	8.19609	16.663	25.3395	4.42843	15.8629	7.4506	10.2203
AKIP1	TSS18490,TSS21926	16.8705	17.0963	25.0145	15.4133	13.5964	13.7203	16.3332
PJA1	TSS28912	23.9028	15.7223	9.81173	24.8837	10.3851	25.0858	18.7829
C9orf123	TSS1508	13.2805	16.2415	19.7894	14.2649	12.1304	9.13797	17.3352
EIF5AL1	TSS13424	18.7594	14.2463	14.0983	18.8574	19.6949	18.7692	16.0982
GTF2E2	TSS22015	18.325	13.8886	15.7938	24.2399	20.2982	19.1271	14.0209
NRM	TSS13870,TSS18611,TSS859	15.7477	14.4754	7.31554	20.094	32.3919	14.5857	15.5251
MUL1	TSS3497	19.4744	18.3104	10.5752	24.8586	13.4144	18.8376	24.0399
KLC4	TSS15377,TSS17958,TSS1950	18.9449	16.8276	9.40532	27.2585	10.6165	18.0714	26.3803
CMIP	TSS1677,TSS5558	19.3655	15.5365	3.1627	18.2536	21.0175	28.7445	22.239
TGDS	TSS26562	11.5135	20.0257	29.3971	8.40517	15.8788	9.41002	11.1207
AP1G1	TSS9437	19.6351	17.6699	10.3824	17.8892	24.623	24.3761	15.0734
TMEM92	TSS1213,TSS17506	18.2339	16.3656	10.9346	18.5255	14.652	16.8131	23.6446
LSM14B	TSS17543	20.0548	13.5267	5.40737	23.4194	29.1786	23.9704	14.574
SEC24D	TSS1672	22.3395	17.8921	15.6637	16.1011	11.7763	21.8632	15.4676
MAD2L2	TSS1114,TSS3086	17.4887	14.7297	10.3047	22.8443	15.8211	14.1099	27.0967
SBNO2	TSS28339,TSS28375	16.2685	14.3022	2.65162	24.8643	13.0346	22.8822	30.0562
MED4	TSS24642	16.0303	14.9163	17.2941	16.9266	20.6167	18.1185	10.2022
MPZL3	TSS23281	18.8433	21.0695	23.8391	9.96904	12.8377	23.5969	20.9188
PLEKHF2	TSS22593	14.7123	21.8848	29.9942	13.963	15.2728	12.7528	8.98507
ATF2	TSS6653	20.0331	21.7721	22.0429	13.8177	19.2863	17.4625	13.1949
FBXW5	TSS1380	16.0572	12.6944	5.40299	28.3954	11.5088	20.4647	29.1261
ABCF3	TSS14020	20.128	14.5237	7.9015	22.5575	17.1734	21.2682	22.0292
ARL8A	TSS22892	20.8022	18.6404	11.9774	20.9828	9.89072	18.6609	26.8748
CCNDBP1	TSS8236	18.3831	18.9916	26.4661	15.7591	8.72923	15.5591	17.1692
TMEM127	TSS16445	17.1247	17.8086	7.16227	23.7681	12.6325	27.1602	23.2521
SMIM4	TSS10484	9.67784	16.4753	18.8231	10.5051	6.64516	9.86538	16.1539
PUM1	TSS1419	19.2752	17.2461	16.1197	17.164	18.6816	19.6595	14.4471
BLOC1S4	TSS28209	14.6904	16.2511	13.4438	24.479	9.46662	16.0577	15.8127
WLS	TSS15592,TSS8954	18.0038	15.2566	11.8828	19.5446	29.8377	24.045	12.6606
ATP6V0E2	TSS14780	16.4956	14.6356	7.53585	21.744	16.3784	17.9587	23.075
ARHGEF12	TSS2002	18.6156	17.2459	5.18337	14.9964	27.4965	33.8476	16.1518
MAPKAPK3	TSS2987,TSS9516	19.7558	17.1372	17.5217	16.7961	12.2881	16.2492	17.7071
FAM57A	TSS8640	16.2022	14.1838	13.9375	17.3529	18.7469	16.1415	20.1963
IRF2	TSS23725	16.0745	20.2621	23.5189	19.4966	12.4518	16.2683	15.5789
TOM1	TSS13930,TSS19596	18.8099	16.2747	7.11614	27.245	6.25119	23.3121	30.1368
SYAP1	TSS4487	22.5997	16.6267	16.014	18.2314	10.9841	22.9876	14.3984
RAB2B	TSS19315,TSS26173	15.9799	17.4992	23.106	13.5856	17.9744	13.1649	15.2534
MFI2	TSS12568,TSS17060	17.7388	13.1266	3.53973	29.2681	15.0397	19.9979	29.6777
IFNAR2	TSS26772	13.0142	18.0878	18.8668	14.3755	8.45601	18.8685	17.9971
STAG2	TSS2593,TSS4706	22.317	15.5675	16.4476	15.4088	17.8966	25.7826	11.4047
SEMA7A	TSS19282,TSS20790	24.1162	17.5808	10.6515	31.7264	8.37902	25.8085	16.6411
ILKAP	TSS17932	16.9872	15.4419	22.955	17.1403	13.7167	13.5592	16.7719
FCHO2	TSS1543	18.8658	19.2923	32.4859	12.9265	13.7828	15.928	9.0449
OSGEP	TSS12551	18.5835	16.6178	19.3686	18.2886	18.2921	10.8963	16.1548
BBS4	TSS12810	15.3816	18.6547	27.1469	14.8543	12.8264	13.7931	15.6049
SGTA	TSS25993	16.9957	15.6444	11.2138	23.166	14.0848	15.2885	23.8436
PCGF1	TSS19228	13.7232	17.4479	17.368	18.9181	13.8283	13.0871	20.5894
MEF2A	TSS10567,TSS16289	18.9821	18.9312	15.8685	14.2717	25.0514	23.7867	10.9966
CCDC14	TSS6070	16.0906	17.9236	26.1439	11.56	29.2571	11.3927	10.4913
IFRD2	TSS5962	13.8562	15.3249	15.8107	19.7365	13.0346	11.3056	18.0819
CCDC86	TSS27198	21.0309	16.574	9.51428	23.7892	17.3993	19.7187	18.9727
ATP13A3	TSS7279	22.3695	18.7981	11.2665	15.7051	23.5503	26.939	10.2912
LOC100129250	TSS2523,TSS9912	8.44806	11.5708	9.19108	7.61552	7.36686	4.85597	9.27365
TIA1	TSS26498	15.4813	23.0811	28.1234	11.1782	15.877	8.98487	11.1153
DNAJB12	TSS2316	15.6841	18.4945	14.3911	21.942	14.6976	20.5976	20.7205
RNF26	TSS13838	18.5599	16.4064	5.41511	19.9198	22.2776	19.2211	22.7193
MIR1248	TSS1860	55.5558	20.9079	0	0	42.59	0	0
MLLT6	TSS8415	14.49	18.461	4.86874	18.0512	27.6278	17.5782	22.4873
DCDC2	TSS10047,TSS18514	23.4738	17.2696	21.6494	12.7964	16.7719	16.2081	12.282
FAM98B	TSS20048	27.4776	12.9948	6.48399	16.6068	26.4163	33.4548	11.7197
CNOT1	TSS15872	19.9391	15.5669	7.47524	15.1536	31.3341	24.8621	15.2661
IPO4	TSS25472	20.4327	11.5666	5.96264	20.4593	27.1255	16.2495	21.3685
SLC35F2	TSS12079	22.8401	15.5467	16.2515	17.663	23.1268	19.0014	14.2799
SPPL3	TSS8156	13.8105	16.5765	8.18994	19.7857	21.2273	23.8906	16.7497
IWS1	TSS4605	21.1639	13.6583	9.69919	19.0988	23.4116	28.7442	17.1706
FERMT1	TSS2256	28.3371	14.6512	8.0809	18.9016	18.693	19.025	14.1312
PHF19	TSS25418	17.174	14.2116	12.3182	15.7432	19.9457	10.72	19.6928
PIAS1	TSS29500	20.131	19.2745	12.1125	15.1111	18.0114	26.6147	17.2966
CLN6	TSS25657	19.4509	14.6526	6.71656	20.751	16.9036	19.0669	22.9478
GSPT1	TSS10877,TSS28096	20.411	15.5107	12.379	18.6337	25.7795	24.6296	13.9862
MSH2	TSS2529	19.6788	15.1116	16.6857	14.5271	29.7869	20.3576	10.3487
PNPO	TSS2585	18.325	15.6394	13.1019	15.669	20.7852	19.2632	19.2624
RSPRY1	TSS26940	19.6402	20.0982	20.0136	13.5701	20.6763	19.5663	19.68
MOAP1	TSS2292	18.8989	16.0128	11.9723	23.3985	24.4815	19.9066	16.3713
PKIG	TSS28843	15.3721	19.6435	19.5034	21.6244	11.0274	16.2217	23.4114
RANGRF	TSS16508	16.0692	14.1776	14.5208	17.5051	14.2383	9.81484	20.1644
PRKAG2	TSS19650,TSS768,TSS9895	16.1699	18.772	23.6171	13.5141	17.1649	12.5819	12.9893
ARL6IP6	TSS12119	16.6966	22.6935	35.8941	12.2802	13.7343	9.63516	7.93994
PDS5A	TSS20515	17.5034	18.4533	16.3432	14.2002	24.8806	21.5911	13.5355
GLG1	TSS29913	21.6154	12.4338	5.48187	22.8816	23.3205	28.9094	19.3824
CERS5	TSS29221	19.0408	15.0159	16.4755	23.0058	17.688	20.6131	17.2308
POGK	TSS9989	20.326	18.6564	8.93922	19.1894	25.2297	21.5396	18.375
GPRC5C	TSS28835,TSS6549	17.6845	16.3417	8.05454	30.8357	5.86364	18.4666	26.8698
RTKN	TSS19348,TSS26637	19.204	15.9879	8.72351	25.5816	10.7877	18.3174	25.7706
USP48	TSS21473	21.9822	14.6068	10.17	16.7254	32.8663	22.2385	12.6916
TEX261	TSS15902	22.5709	18.4662	6.26845	17.8774	18.985	20.8734	19.9459
RRAGC	TSS24464	16.0565	18.2545	18.287	18.0224	16.3652	26.6274	14.0925
RAF1	TSS11242	18.3726	19.1976	13.6418	17.285	21.5979	17.5285	18.9107
SMN2	TSS29992	15.8019	15.3857	21.998	12.8285	24.7855	17.217	10.7545
KDM2A	TSS20462,TSS24804	17.6314	20.9759	4.25631	19.2996	24.7192	27.1793	20.0899
NR1H2	TSS18655	16.1067	14.8577	7.77036	32.7535	11.8579	17.8273	29.6715
ZC3H14	TSS20221,TSS2556,TSS29128	23.2766	17.235	14.9879	17.2071	24.3781	17.9667	13.9846
BCKDHA	TSS6217	17.1428	16.4987	11.42	25.1942	13.2297	22.0601	23.1862
ATG12	TSS17299	14.7178	20.3741	28.9865	10.3137	12.8243	11.2452	10.98
BCAP29	TSS17233,TSS20269	14.4552	20.7781	28.2712	13.7491	18.0472	16.3641	9.21012
WDR43	TSS11528	20.0721	12.7265	16.3225	15.7122	28.3941	24.1735	12.8209
DNAJC17	TSS18898	20.672	15.1566	12.1268	21.6134	11.5171	17.3937	22.8632
ABHD14B	TSS2528	19.2012	15.6736	8.05161	24.992	19.1353	17.6165	21.9691
DPM2	TSS17280	16.1415	14.902	11.0318	24.4197	11.0444	17.3423	23.8717
FLNB	TSS18754	24.0359	13.853	5.13404	23.516	25.7077	25.756	16.4559
RIPK3	TSS2726	18.3029	18.4588	16.0147	16.6436	6.93234	13.7411	23.7274
NUDC	TSS3596	20.8265	12.2625	5.09158	26.6305	22.8905	22.3775	22.3656
NME6	TSS18765	13.2392	17.6097	20.086	12.8522	10.6381	9.81156	17.052
RCE1	TSS22726	19.2571	16.4195	11.0244	21.5962	16.4237	15.699	24.7652
MROH6	TSS28468	17.4698	13.543	3.60533	26.8713	16.221	19.8986	30.8645
LEMD2	TSS1514,TSS19788	18.149	16.3417	6.61095	31.3957	17.1424	23.6179	23.0705
MXI1	TSS20053,TSS23908,TSS8229	13.9011	18.9585	18.0311	20.0128	28.8265	20.0991	7.249
IGSF8	TSS12442,TSS1706	19.1273	16.6996	6.6926	36.8939	5.93552	17.9711	32.5258
MYD88	TSS5203	18.8299	21.2586	9.31996	24.8437	11.8374	22.248	27.4467
GNA13	TSS20871	21.4458	18.5069	11.8701	18.2437	23.8719	26.7641	11.6532
AKAP8L	TSS3578	19.0884	17.3605	7.07225	20.899	24.3603	18.9431	21.5313
TRPV2	TSS11080	23.5417	15.0247	7.40556	21.4892	11.317	19.7958	27.5416
EXOSC7	TSS28038	20.9662	15.2767	16.8648	21.4	19.1669	17.061	16.7715
TTC37	TSS26032	22.5504	18.2061	14.0308	13.4717	27.8451	21.3542	12.5458
CISD2	TSS23319	15.957	22.78	26.2531	12.627	9.61652	10.6324	10.3884
BSDC1	TSS16468	19.8827	20.9586	8.67221	22.0078	14.6995	22.6932	22.3136
PAIP1	TSS2277,TSS25005	18.0945	18.2775	24.1066	18.2456	15.0503	16.5275	14.7071
MYO19	TSS29845	19.5179	15.7508	9.7054	18.4529	22.585	16.4275	21.8359
COMMD5	TSS17700,TSS29858,TSS29859	13.9295	16.6502	19.2073	16.4196	8.78599	9.41595	19.9908
KATNBL1	TSS9331	13.7179	23.7654	34.1043	9.47746	6.22101	7.7622	6.96176
RABL5	TSS10596	14.0221	17.0496	19.5091	16.9155	17.3797	15.2193	18.4551
WBP1L	TSS3259,TSS654	14.573	18.6524	13.0642	23.3963	20.0639	21.7903	21.3431
NUP62CL	TSS14618	14.85	20.3664	34.4773	12.4124	4.3687	10.4584	13.4822
URM1	TSS24161	12.7408	15.7101	18.0586	19.4314	12.2212	14.7386	21.6682
PI4KB	TSS18849,TSS27642	18.3716	18.2686	9.69738	22.2261	17.6925	18.695	25.5041
FAM188A	TSS21162	16.5128	18.9539	26.9548	14.6495	17.6295	20.3858	11.2338
CHKA	TSS3175	16.1291	16.1649	10.5783	21.0639	25.5073	23.3883	16.2696
FGFR4	TSS28959,TSS7125	18.2883	13.2618	6.11313	26.3296	11.0416	17.205	31.3229
MTERFD1	TSS7494	16.8993	20.3052	34.4306	13.2728	16.5478	10.2334	12.5074
SLC22A3	TSS3741	15.1765	14.9446	14.5932	18.2739	29.9789	21.7475	15.0145
EIF2B5	TSS14740	20.9647	16.4136	11.3036	22.2769	21.6753	19.4266	18.6025
TRIP13	TSS23524	18.8822	15.2362	17.2115	14.0513	28.4905	13.4282	12.1875
SLC7A7	TSS17301,TSS8405,TSS8406	20.9838	14.7133	15.8512	16.0683	6.50133	18.1396	25.0543
CTDSPL2	TSS8343	18.2632	20.353	33.6463	11.6302	18.2311	16.7259	9.43675
RAB24	TSS15955	19.2528	15.4434	6.64913	25.5491	13.2148	18.1374	24.8689
POLR2E	TSS7892	20.4836	16.3993	9.80277	22.0365	14.6992	17.1154	21.7084
MYLK	TSS17897,TSS24442	20.7315	17.2268	14.4803	15.3772	17.3418	30.6618	14.1859
UBE3C	TSS6028	18.8885	18.151	14.9237	17.9519	24.0188	20.8249	17.0785
ERCC3	TSS28532	20.9303	16.1315	12.2556	23.1219	22.7283	20.1442	19.5815
C12orf29	TSS22183	10.7037	19.4065	39.5446	8.29455	11.1639	6.95861	9.44757
PUM2	TSS5030	17.6999	16.2978	12.651	28.0591	23.6904	20.4498	12.5722
RXRB	TSS20879	17.618	19.3247	13.7385	26.0878	18.3008	16.7033	20.0637
FRMD6	TSS16399,TSS21365,TSS2414	26.9421	16.694	21.1466	15.7856	22.9744	20.6015	6.98892
DDX60L	TSS13750	15.8996	24.2098	22.0861	15.4288	11.7675	19.6437	18.9341
LRRTM1	TSS2906	14.8486	19.0101	7.83006	26.3996	11.9776	29.5479	23.4941
PCMTD2	TSS22406	20.7663	21.2883	19.8604	16.2599	25.7809	18.7498	11.1584
SERF1B	TSS15077	14.0109	17.0561	20.6857	13.4921	15.8707	15.1624	14.4829
UTP3	TSS24150	21.8771	16.2696	10.4533	22.5931	25.8082	27.2047	12.493
SMYD3	TSS19817,TSS21176	19.5525	11.1994	15.4031	17.8694	32.0066	18.3314	15.6204
CXorf40B	TSS15847	17.5896	16.6172	14.7573	19.0978	8.6216	17.5683	23.6635
DCAF6	TSS18466	18.2139	20.945	12.2201	19.9244	27.935	20.2685	16.9619
SNAP47	TSS8556	17.7178	18.7571	19.6131	16.0304	14.653	13.7544	22.5432
SKAP1	TSS23965	15.8929	17.3236	19.6401	18.9158	14.0793	19.698	20.2404
CDK2	TSS28577	18.1884	15.8578	12.4028	18.5643	28.6753	15.8503	15.1704
BAG5	TSS26043,TSS26717	19.582	19.1192	19.322	13.7429	25.0646	19.5422	15.0672
RHOT2	TSS19295	17.8388	15.4609	6.66634	27.7876	17.5448	12.3585	26.1756
C19orf66	TSS8454	18.6223	21.2653	11.5894	25.4852	10.4327	13.7141	31.7532
PSMG4	TSS11635	20.5095	18.0665	18.3566	28.3652	15.5707	16.0968	16.5829
DNAJC2	TSS13360	15.9461	13.0033	7.89143	15.3427	49.3414	22.4627	10.895
OTUD5	TSS10458,TSS14802	19.1742	18.7225	8.60449	27.2833	10.294	23.6699	24.7972
DUSP14	TSS3338	16.0336	19.5493	21.5252	20.7003	12.2386	18.3298	19.9756
RPL13AP6	TSS25166	9.44262	14.3207	16.5923	16.5445	14.4501	7.76485	24.8191
TXNDC11	TSS6512	19.455	19.5536	15.2799	22.6464	12.8049	22.8004	20.618
SELL	TSS29925,TSS6187	17.425	13.2779	18.0608	17.0136	11.7187	27.7743	22.2041
TVP23B	TSS16617	20.561	20.7428	25.6482	15.2436	11.5696	15.5886	12.9431
AP5M1	TSS18075	23.2867	20.9373	19.4666	15.2407	19.7627	16.6545	15.9406
OGDH	TSS24914	23.0241	14.7286	5.97468	27.0505	17.758	23.6012	28.5645
THRA	TSS13916,TSS24450	17.0977	16.0003	6.26078	19.2542	19.7089	18.2021	21.4456
RFC5	TSS19711	17.1836	17.2496	22.5709	17.3299	24.1765	14.8194	12.076
UBE2W	TSS27300	12.7671	21.3114	28.9304	7.12347	18.332	12.0389	16.2049
CLEC2B	TSS7789	7.28296	24.3712	19.5506	6.78834	13.55	8.48873	11.2029
ESRRA	TSS25714	14.7932	13.224	13.7849	27.4691	11.956	18.5885	26.326
SNX11	TSS28923,TSS5613	16.4889	16.1497	15.8494	22.12	14.4179	17.506	21.8572
SLTM	TSS2488	23.1827	13.4141	4.05765	16.2311	32.6953	33.923	14.5118
LINC00162	TSS13658	16.0548	20.2324	20.0228	15.1249	3.41261	9.96831	14.8069
PRKCD	TSS15356	25.0799	19.3805	8.46318	25.9214	14.6964	28.7212	18.6742
CDC23	TSS21059	20.6116	17.0164	12.303	20.4779	28.3497	22.4294	14.5707
POLDIP3	TSS850	21.9725	20.2778	14.0781	24.1436	15.1017	16.9858	19.7891
WDYHV1	TSS9982	12.5597	17.2923	21.8087	12.2169	12.9247	11.2759	13.1242
GHDC	TSS15102,TSS5057	16.8631	15.468	5.63141	31.1697	15.5047	23.0133	25.4443
METTL1	TSS8108	15.9753	15.5418	15.553	21.0381	15.6413	15.6336	18.7359
NDUFAF3	TSS11658,TSS27736,TSS7953	18.6396	16.2042	8.43628	21.9245	14.3947	13.4996	25.3256
SF3A2	TSS7639	20.5199	13.7716	4.84662	26.7491	17.1715	20.4357	26.8911
NUP35	TSS19578	17.5248	18.0847	26.5003	13.874	20.3106	13.2156	11.0683
KCNK5	TSS29973	19.4665	14.116	7.49299	24.3393	16.7306	22.9528	28.95
C6orf89	TSS27170	20.9718	18.1951	12.6507	18.7653	23.3779	24.7776	18.5
WDR73	TSS19508	17.8071	20.2885	21.7477	20.0334	16.9798	16.8516	19.8417
2016-09-10	TSS10095	18.2183	18.2124	30.1045	14.2014	21.6601	17.3115	9.58261
HYAL2	TSS17792	17.685	17.3927	16.4221	24.0971	10.2659	11.771	26.558
KIF23	TSS21282	23.8297	16.758	12.0845	16.3241	27.7703	22.9354	11.2694
SCARB1	TSS4071	19.0036	14.1963	5.0861	27.6379	14.2817	25.3962	25.46
NUDT9	TSS24394,TSS26833	23.3614	15.6945	16.9617	18.8087	26.8107	19.1481	13.6332
DLAT	TSS13114	20.4495	18.7884	23.2766	17.8192	15.3455	18.3305	13.095
ZNF24	TSS3831	22.2464	21.173	19.6198	15.3316	23.8448	23.2042	11.8636
RGS14	TSS25936	15.4014	15.9026	14.9411	23.0876	13.3898	14.506	24.4175
CWC25	TSS15095	17.0916	26.5397	10.9369	18.7466	22.6433	21.2705	16.6373
FANCI	TSS26854	21.827	16.8723	14.4696	15.0362	28.5191	18.4029	12.6971
BTN3A2	TSS10867,TSS20933,TSS9704	16.0523	24.9941	21.0646	21.3312	11.6551	19.6455	23.7066
SNAPC1	TSS5527	20.2795	15.5797	19.8149	11.9104	34.5223	15.982	11.169
FANCL	TSS2285	18.3145	19.3701	27.8351	13.4859	22.1138	10.6713	9.87416
NOB1	TSS19034	17.3166	16.4968	11.2991	22.0966	23.1355	16.5736	21.8722
TMEM203	TSS14215	16.158	17.2707	13.7338	22.0254	13.9223	12.634	20.2765
STX18	TSS12931	16.0162	17.5096	23.6269	19.6799	13.0201	17.3794	19.5416
SIGIRR	TSS16231,TSS25477	16.8575	15.4073	8.06293	26.3044	13.0535	15.4613	24.294
NDUFC2-KCTD14	TSS29576	12.6617	17.325	18.8876	20.6369	15.4237	18.3069	24.5029
NSF	TSS20376	25.3319	14.7815	12.5093	18.8423	25.9051	22.9643	15.341
PARP10	TSS6662	19.0572	15.636	4.77077	35.9391	8.20095	16.895	38.6945
FBXO28	TSS20466	18.3063	18.8229	25.5648	13.3302	19.4876	17.8787	13.9964
SLC5A3	TSS6039	18.8	20.254	10.4886	13.9929	26.0563	30.7728	13.3794
RAB8B	TSS9797	18.1591	24.4957	31.4615	12.1619	10.0099	18.6078	12.6314
PRRC1	TSS18888	25.7008	20.6137	16.1591	21.8407	15.4921	24.1809	14.8863
WWC1	TSS3895	22.0449	14.3916	4.85497	19.2853	28.2672	27.1591	19.6306
AMFR	TSS8530	18.445	17.2992	14.7504	23.7411	12.8141	23.0652	22.7948
TRIM21	TSS23948	18.1258	19.5109	27.1424	23.4364	9.59168	16.9766	25.0627
NUBP1	TSS623	18.2924	16.5683	23.9269	21.4399	12.9949	17.7057	19.0508
2016-09-11	TSS11480	21.661	17.7807	12.7203	15.2445	26.552	27.9341	14.4702
EED	TSS6051	15.5566	16.5247	16.4751	16.9797	24.2443	16.3077	12.7377
AFF4	TSS8643	23.541	19.3539	14.8782	13.2081	25.6357	29.5452	14.6463
CARD16	TSS1963	11.3994	19.598	26.3419	8.29839	5.03163	9.31851	25.1009
ALDOC	TSS11526	24.5905	14.1612	13.1956	24.1774	21.8275	16.3375	13.5111
BCS1L	TSS11605	18.8046	17.3247	13.5591	22.7398	15.1454	12.4208	23.753
FGFR1OP2	TSS4692	15.6352	19.3666	33.0327	11.4202	16.3483	13.5635	14.9347
IKBIP	TSS17474	18.1836	18.1	30.5382	16.0114	18.1721	18.6525	10.2553
RAB27B	TSS2419	21.1327	19.8175	28.8929	13.3927	8.48101	20.3369	18.1728
HIST1H4H	TSS24492	19.6223	23.0833	22.4245	16.1787	10.9283	8.61637	22.6256
SMEK2	TSS18892	21.1774	16.2519	13.8642	18.2045	31.95	26.9901	13.1539
MRPL30	TSS12622	15.1824	17.0264	23.8431	12.4432	20.4089	16.3241	14.3189
OSBPL3	TSS27888	21.2981	18.5315	13.1146	16.0197	19.8825	19.5507	16.4513
H2AFY2	TSS12702	17.2615	13.5771	9.87599	24.2053	24.3635	24.2849	15.5369
OXLD1	TSS5019	14.319	15.2388	13.5045	30.1965	8.46394	10.6611	30.708
FN3KRP	TSS23599	20.8112	15.7093	12.9453	26.1915	19.7366	21.7349	16.8805
FLJ23867	TSS22292	18.236	9.71069	4.2483	31.4474	30.7694	32.7521	15.2894
LCK	TSS20405,TSS25805	16.9917	12.6881	11.1403	21.9529	17.4452	22.0005	14.1263
ANKLE2	TSS7207	19.4841	17.3687	11.2674	19.9563	22.9774	24.4641	17.4638
MED31	TSS9018	6.98671	20.7277	21.6995	7.83762	9.83538	4.63747	12.3951
RAB21	TSS11746	21.4554	14.6231	17.2333	18.2757	19.772	27.6631	12.975
INPP1	TSS16374	22.266	14.9793	21.9765	16.8639	9.12709	15.8215	23.3368
MED29	TSS4975	18.9023	19.4779	15.41	17.426	16.0697	18.384	20.8463
TPP1	TSS7986	20.8441	17.6058	4.76393	23.0082	21.4354	27.3535	24.0243
CIR1	TSS3264	20.7804	16.1668	18.5593	20.0344	22.5598	27.1462	17.9074
FAM134C	TSS17819	17.1634	16.2508	9.48855	25.3782	22.2253	27.0898	23.5892
C6orf1	TSS21729	16.2971	16.135	12.9656	21.9896	11.6545	11.5579	29.7723
SERF1B	TSS6884	14.0412	17.5365	21.856	13.7052	16.3911	15.9351	14.9869
C7orf55-LUC7L2	TSS9168	13.0383	17.9309	23.8628	20.2424	22.9239	12.8711	15.5687
C10orf32	TSS157	12.093	24.2968	25.8504	11.4747	9.05223	12.4929	10.491
COX20	TSS15680	12.5623	21.8631	37.2206	11.9307	7.84204	10.7979	12.0415
SH3GLB2	TSS1988	16.4066	16.4303	10.4569	28.7414	14.3555	18.579	27.0141
WDFY1	TSS4951	21.9373	17.6939	14.0097	15.5076	18.9837	30.0705	14.8132
TNPO1	TSS19365,TSS28200	22.0376	18.1215	25.0863	13.7532	25.439	20.4049	12.165
LSM14A	TSS17806	22.7789	17.8277	15.6095	17.5271	26.0409	23.6186	11.4025
PCTP	TSS12927,TSS23534	20.1725	18.5691	21.0172	17.5825	12.9427	19.5568	16.4961
NUP85	TSS19689	20.0974	16.6466	19.7073	18.0488	22.053	13.446	15.6593
VRK3	TSS21354	18.7509	19.203	18.7065	21.57	13.5251	15.1646	20.9982
C5orf24	TSS13709,TSS3270	19.4563	26.902	33.7495	14.1498	10.9096	12.7709	9.08315
PLOD2	TSS9697	20.1432	15.5186	19.7908	17.2952	32.6943	23.7152	5.41123
PBDC1	TSS13517	21.0514	12.9281	11.73	20.9128	19.2439	25.4833	19.2795
MLLT4	TSS11596	18.363	13.0886	9.91114	14.4707	46.094	25.9102	14.4569
SYNE2	TSS1036,TSS5422,TSS5800	14.7465	17.1723	9.78996	24.3256	29.1426	18.7928	21.0232
LINC00035	TSS7939	10.0714	15.9223	17.4735	18.995	7.04642	8.54217	14.7373
TROAP	TSS681	16.403	13.5144	13.8076	10.9699	24.2623	10.5781	17.7636
TTC14	TSS5289	19.6728	24.7084	22.6041	13.4971	26.8203	14.5427	12.153
FAS	TSS7883	11.1554	25.7847	36.5386	12.4353	9.76801	13.964	15.5625
KLF3	TSS2233	18.3625	21.3594	13.2186	17.815	25.4504	28.4788	12.9141
RNF103	TSS15599	17.8192	23.1967	23.3944	20.6556	11.2661	25.3432	13.7086
FAM134A	TSS10658	18.5958	17.2983	11.0192	28.4062	18.1403	24.5695	23.6315
STX10	TSS28409	18.8292	17.4575	10.7949	23.475	15.3487	13.238	24.5836
APITD1	TSS11009,TSS26558	13.1558	16.3669	25.1544	15.1372	19.6291	11.9287	17.2645
NACA2	TSS12915	12.244	17.4086	14.3496	9.19877	11.565	7.26522	15.1318
MTHFS	TSS10037,TSS21691,TSS3302	19.3709	20.1905	22.0912	17.8196	14.9321	14.5063	21.2664
NFYC	TSS10600,TSS22432	18.3859	16.0599	12.8497	22.6313	19.6465	19.3579	21.9221
TNKS1BP1	TSS11248	20.1721	18.0844	3.49267	27.3249	20.2078	33.2864	23.3188
TMEM214	TSS15985	22.591	16.2599	4.83121	26.2103	16.8763	27.5157	28.1646
ZFP36L2	TSS13509	17.078	19.4136	8.88717	24.0648	17.1486	23.7507	20.5692
SCYL2	TSS22303	21.5826	20.8172	21.967	14.9865	20.3123	23.7327	14.3073
CHD4	TSS24041	21.3519	12.547	4.403	20.3747	37.3749	30.4723	17.5816
TNIP2	TSS15048,TSS8593	18.449	16.8862	12.727	33.7434	12.2277	22.3658	26.6199
PRPF38A	TSS306	19.2778	19.4476	19.1638	17.0798	26.6564	16.353	17.4614
YTHDF3	TSS8383	22.3621	21.7868	24.7651	16.0635	19.9338	20.7616	13.2875
PLCD3	TSS12086	19.693	14.7686	3.91628	27.688	20.205	21.0291	21.2898
G0S2	TSS6462	32.0757	13.7027	10.9259	24.556	10.2248	15.8026	28.1746
NUDT12	TSS5009	17.2457	26.0789	38.9301	10.7947	11.6867	10.8682	9.7129
PAK4	TSS1209	19.9043	14.3394	5.24906	30.384	17.7466	18.8408	28.0879
EFNB1	TSS17275	19.2788	15.0277	10.3722	25.4591	5.12927	25.9971	35.1599
PPP6R1	TSS16251	20.6432	15.3964	5.30199	27.5856	17.7404	22.6039	29.9381
TTC8	TSS6214	19.5506	17.2675	27.6635	16.3115	18.0395	13.1629	14.8783
RHOG	TSS9261	19.4083	16.2961	9.35282	29.312	11.6096	20.0681	27.7775
CDCA4	TSS19224	20.263	14.1266	18.7633	15.1624	19.9372	10.2445	15.0708
KAT8	TSS21472	16.6059	17.57	12.9832	24.7216	17.2811	14.1205	19.9108
CDK5	TSS10420	13.7255	14.1727	19.1346	18.9889	10.475	11.1761	16.4152
PLLP	TSS6444	14.9261	14.7938	15.6774	21.6714	17.7048	20.7294	22.3146
RNF34	TSS13335,TSS29316	17.3083	18.55	23.981	19.639	15.486	16.972	16.6756
GLS	TSS21628	20.1626	19.6053	29.6019	13.9335	20.7	17.3504	10.7131
FAT1	TSS9191	17.1137	16.4674	6.92854	20.4765	24.9456	33	18.3649
PTPRK	TSS1775,TSS25150	19.6391	16.2456	10.0788	18.212	26.8316	27.848	16.3808
MAPKAP1	TSS22579	20.2846	17.2176	15.5923	20.62	20.5879	25.7003	18.1066
SC5DL	TSS20299,TSS3215	19.61	21.9508	38.0602	11.1272	15.6183	16.6911	9.66709
STX3	TSS12751	16.9668	19.0158	20.7864	17.4828	21.9026	24.9547	17.4349
NUDT1	TSS21968,TSS22523,TSS5888	21.1433	13.7406	16.3476	19.1238	21.7188	15.9783	18.5972
SGPP1	TSS28094	25.6177	23.8215	24.4364	18.942	7.2652	19.1964	7.77204
THAP7	TSS5657	14.5411	18.429	16.8949	19.1	7.26287	9.99139	24.0046
NNT	TSS6643,TSS6997	22.583	18.8768	19.8331	16.6757	20.7113	21.1633	13.8073
RCN1	TSS25050	17.2146	19.2145	17.1262	21.6922	11.4047	37.8748	14.0751
CUL2	TSS12807,TSS17017,TSS27069	16.6753	18.6968	24.9921	15.8179	22.3744	18.2533	11.7493
FBXO4	TSS14829	15.9103	16.5409	27.9131	16.0115	13.0351	16.6025	12.8733
PABPC3	TSS23656	18.8436	16.121	8.92065	17.9255	37.0416	22.8218	18.9461
VARS	TSS12246	21.4042	14.2128	6.44251	25.8772	22.2534	24.4703	25.9069
THAP9-AS1	TSS16443	16.415	21.6967	22.4139	17.4088	30.1726	15.9987	11.8125
PPARG	TSS13573,TSS27034,TSS7706	18.5279	17.8064	18.4264	15.3296	28.7251	18.6651	16.9917
CSK	TSS25010	21.9384	20.3124	7.36743	26.1902	12.3067	18.4857	25.5114
CRBN	TSS24825	12.1428	22.7497	33.0089	9.60057	15.0255	11.1612	11.0536
PSPC1	TSS29545	19.8569	13.1284	13.0707	20.9634	37.8489	24.809	13.2835
FKBP9	TSS19641	22.5002	14.4402	6.52694	21.1454	29.0048	27.5909	16.909
CCDC127	TSS23561	19.164	22.4593	27.3245	18.4023	17.5603	14.6186	21.6864
LURAP1L	TSS19374	21.3082	23.9235	22.2731	18.7261	11.6357	15.8323	19.8857
RRP1	TSS2373	20.4636	15.7882	7.03225	24.8498	15.4784	27.218	23.8242
PDCD6IP	TSS22377	23.5571	22.4248	14.155	21.5	21.8701	24.0137	13.738
CBY1	TSS28763	22.0723	17.63	16.8377	26.3075	17.5921	19.8633	19.7836
ASF1B	TSS11866	19.6337	15.3115	11.2981	22.9041	22.479	15.8017	14.597
PDXK	TSS15134	22.8979	18.6991	8.08664	20.1836	18.7838	20.0184	25.0956
TCEAL3	TSS21125	26.0654	14.2741	7.94893	26.9093	14.5044	35.6679	17.5538
MRPS9	TSS7409	24.4626	15.8084	17.6261	21.6724	28.8359	24.2512	14.9902
LRRC61	TSS17030	17.5447	15.1649	8.48557	27.7029	11.6626	22.9715	25.2961
GSK3A	TSS21798	22.4256	19.1256	7.46159	26.8873	14.1111	21.1084	27.3233
TRIM31	TSS18529	17.5411	20.8626	21.0977	23.6654	1.0646	19.6664	30.0573
TRIT1	TSS25900	16.4854	18.2141	26.6794	15.0514	21.7888	16.1834	15.2765
MAPK13	TSS12318	23.6593	17.2545	14.6305	22.1349	20.1235	19.9367	20.5186
PSMD9	TSS6298	17.992	15.4533	18.1821	22.3867	15.2114	18.7041	21.1081
ZMAT5	TSS28202	20.4314	19.3492	14.6398	23.2035	7.11954	11.5644	23.7574
IER2	TSS13260	24.7568	14.0429	5.69194	32.8687	16.6221	25.6522	24.3208
WDR46	TSS11270	21.9788	16.1947	9.79688	27.8957	21.424	20.5855	24.6092
CCDC28A	TSS9587	13.5709	20.3619	21.0381	14.3006	15.5261	11.9971	15.9984
SMG8	TSS19720	18.6978	19.4046	19.0817	19.2252	23.1527	21.4916	16.8733
ICA1	TSS15043,TSS6508,TSS7377	20.1325	19.4285	18.5866	22.3078	22.1057	16.9804	17.992
SREBF2	TSS10928	24.5185	18.9295	4.1549	23.9076	14.6501	24.2739	26.4463
PIGK	TSS23495	21.5924	20.3124	19.4691	20.7785	23.4917	24.209	11.8461
TOR3A	TSS2815	22.5045	17.1525	16.6714	28.648	18.6874	19.8987	20.7906
C15orf52	TSS22197	23.7805	17.3998	4.18082	21.6187	26.8923	24.1475	24.1228
CEACAM1	TSS15025	23.2165	18.2482	11.454	24.7903	6.1728	27.5092	31.2708
YRDC	TSS14880	16.1829	16.1332	19.8615	20.0733	12.3104	16.3935	17.7963
PRPS1	TSS8802	22.3037	20.3814	26.3268	14.716	10.1311	18.2089	15.7844
AAAS	TSS26654	20.6608	18.83	11.4259	24.3378	18.7439	16.7364	23.6939
STK25	TSS11289,TSS1919,TSS19550	22.5789	16.3603	9.68518	27.8582	17.9571	17.5313	26.9552
PHF3	TSS25648	18.7204	15.6856	7.69668	14.4231	39.3729	35.378	14.5158
SIRT2	TSS17405,TSS18921,TSS8090	22.502	17.7419	11.6416	22.5829	13.2136	17.0121	26.2203
ANTXR2	TSS22489	30.1781	20.3321	14.096	15.9095	20.1719	31.9449	13.1876
CEP70	TSS18399	14.9093	18.61	21.3932	13.5307	28.5383	15.8881	15.3942
PIM3	TSS20293	18.5931	14.6119	9.2444	34.7404	10.1401	16.9845	26.4706
GTF2F2	TSS13088	25.1204	14.4998	14.0039	21.3751	27.83	23.3985	15.5714
NUCB2	TSS15658	23.3044	17.0892	24.2311	17.6987	16.3211	25.9922	18.3098
ISG20L2	TSS3579	21.0963	20.8663	17.2895	18.7632	22.9188	19.21	24.7495
PRKAB1	TSS2231	18.9613	19.3327	16.3072	21.273	12.0127	15.814	21.4134
NCOA7	TSS11740,TSS1537,TSS22576	14.9032	29.0227	33.4499	12.8943	5.1654	14.1726	14.2593
CENPM	TSS26398,TSS7434	21.2116	15.2766	10.9527	23.1447	8.42636	8.86124	18.9555
FARSA	TSS4760	21.3308	16.3941	10.2881	26.9679	14.403	16.6594	23.6395
ACTR6	TSS19549,TSS8555	20.6461	22.6709	30.0081	13.173	17.4528	15.6299	10.7896
PYGO2	TSS17296	19.5198	22.6859	10.979	22.5502	19.0242	17.7541	24.4711
EXOC3	TSS11097	21.8942	17.6811	10.0277	21.9334	21.7145	23.8885	24.2929
CRYL1	TSS27336	15.7936	16.2639	26.8591	16.9798	13.3626	13.3631	23.3761
SMG7	TSS24648	22.4591	17.9234	6.65449	17.797	28.1195	28.3643	26.0063
WRNIP1	TSS4520	24.8884	18.3562	9.26583	29.1206	25.3545	21.8526	16.927
NOL3	TSS14047,TSS17835,TSS17837	20.9217	15.5588	11.4558	28.1278	20.6007	18.5052	18.3406
GPR35	TSS11546,TSS12272	21.5771	13.9134	8.36388	25.423	12.6912	22.1401	30.747
CPSF2	TSS29379	26.2237	15.4274	20.1757	16.7242	29.2756	22.4267	13.4016
BMP4	TSS29273,TSS3640	16.642	21.4032	14.0856	20.0412	19.1652	17.6121	25.4974
GEMIN7	TSS10989,TSS3153	13.0931	17.6332	16.6046	14.9177	10.3364	7.21235	19.4597
MAPK9	TSS27143	13.6893	12.2151	12.6785	8.59058	73.2096	14.366	9.41784
PTGES2	TSS15780,TSS16176	17.6523	15.8628	10.6758	24.9739	11.3821	19.3644	38.3805
LOC647859	TSS16684	21.7136	19.6623	24.0399	19.9126	23.3664	25.4698	17.0773
NFKB2	TSS13331,TSS14555,TSS2692,TSS3487	20.4473	18.8724	7.24575	34.7787	15.7174	24.3702	25.2446
CACUL1	TSS25875	18.6344	20.5397	17.3637	16.2985	28.9232	23.4856	14.0594
IL6ST	TSS10557	21.3779	25.5565	23.1043	14.9084	19.6709	27.1759	11.4919
[truncated: 4,122 more rows]
